# Supplementary material for: Continuous quality evaluation of the Asanté rapid test for recent infection for robust kit lot quality verification
Source: PLOS Glob Public Health. 2024 May 14;4(5):e0003195. doi: 10.1371/journal.pgph.0003195 (PMC11093390; doi:10.1371/journal.pgph.0003195)
Supplement: S1 Table — (XLSX) [file pgph.0003195.s002.xlsx]

## Sheet: Sheet1
Specimen ID	EIA OD	HIV-1 Truegene Subtype	Serology Classification	WB Banding Pattern
BOCA-001	4	n/a	Positive	All Bands
BOCA-002	4	n/a	Positive	All Bands
BOCA-003	4	n/a	Positive	All Bands
BOCA-004	4	n/a	Positive	All Bands
BOCA-005	4	n/a	Positive	All Bands
BOCA-006	4	n/a	Positive	All Bands except 55
BOCA-007	4	n/a	Positive	All Bands
BOCA-008	4	n/a	Positive	All Bands
BOCA-009	4	n/a	Positive	All Bands except 55
BOCA-010	4	n/a	Positive	All Bands
BOCA-011	0.042	n/a	Negative	No bands
BOCA-012	4	n/a	Positive	All Bands
BOCA-013	4	n/a	Positive	All Bands except 17
BOCA-014	4	n/a	Positive	All Bands except 55
BOCA-015	4	n/a	Positive	All Bands
BOCA-016	4	n/a	Positive	All Bands
BOCA-017	4	n/a	Positive	All Bands
BOCA-018	4	n/a	Positive	All Bands
BOCA-019	4	n/a	Positive	All Bands
BOCA-020	4	n/a	Positive	All Bands
BOCA-021	4	n/a	Positive	160, 120, 66, 55, 24
BOCA-022	4	n/a	Positive	All Bands
BOCA-023	4	n/a	Positive	All Bands except 31, 17
BOCA-024	4	n/a	Positive	All Bands
BOCA-025	4	n/a	Positive	All Bands
BOCA-026	4	n/a	Positive	All Bands
BOCA-027	4	n/a	Positive	All Bands
BOCA-028	4	n/a	Positive	All Bands
BOCA-029	4	n/a	Positive	All Bands
BOCA-030	4	n/a	Positive	All Bands
BOCA-031	4	n/a	Positive	All Bands
BOCA-032	4	n/a	Positive	All Bands except 55, 17
BOCA-033	4	n/a	Positive	All Bands except 55
BOCA-034	4	n/a	Positive	All Bands
BOCA-035	4	n/a	Positive	All Bands
BOCA-036	4	n/a	Positive	All Bands
BOCA-037	4	n/a	Positive	All Bands
BOCA-038	4	n/a	Positive	All Bands
BOCA-039	4	n/a	Positive	All Bands
BOCA-040	4	n/a	Positive	All Bands
BOCA-041	4	n/a	Positive	All Bands except 55
BOCA-042	4	n/a	Positive	All Bands
BOCA-043	4	n/a	Positive	All Bands
BOCA-044	4	n/a	Positive	All Bands
BOCA-045	4	n/a	Positive	All Bands
BOCA-046	4	n/a	Positive	All Bands except 17
BOCA-047	4	n/a	Positive	All Bands
BOCA-048	4	n/a	Positive	All Bands
BOCA-049	4	n/a	Positive	160, 66, 55, 24
BOCA-050	4	n/a	Positive	All Bands except 51, 31
BOCA-051	0.171	n/a	Negative
BOCA-052	0.106	n/a	Negative
BOCA-053	4	n/a	Positive	All Bands
BOCA-054	4	n/a	Positive	All Bands
BOCA-055	4	n/a	Positive	All Bands
BOCA-056	4	n/a	Positive	All Bands except 31, 17
BOCA-057	4	n/a	Positive	All Bands
BOCA-058	4	n/a	Positive	All Bands
BOCA-059	4	n/a	Positive	All Bands except 17
BOCA-060	4	n/a	Positive	All Bands
BOCA-061	4	n/a	Positive	All Bands except 55
BOCA-062	4	n/a	Positive	160/120, 66, 41 24
BOCA-063	4	n/a	Positive	All Bands
BOCA-064	4	n/a	Positive	All Bands
BOCA-065	4	unable to subtype	Positive	All Bands
BOCA-066	4	CRF02/G	Positive	All Bands
BOCA-067	4	n/a	Positive	All Bands
BOCA-068	4	A1/CRF01	Positive	All Bands
BOCA-069	4	unable to subtype	Positive	All Bands
BOCA-070	4	G/CRF02	Positive	All Bands
BOCA-071	4	CRF02/G	Positive	All Bands
BOCA-072	4	CRF02/G	Positive	All Bands
BOCA-073	4	G/CRF014	Positive	All Bands
BOCA-074	4	CRF02/G	Positive	160, 66, 55,51,41, 24,17
BOCA-075	4	G/CRF02	Positive	All Bands
BOCA-076	4	CRF02/G	Positive	All Bands except 17
BOCA-077	4	G/CRF014	Positive	All Bands
BOCA-078	4	CRF01/A1	Positive	All Bands
BOCA-079	4	CRF02/G	Positive	All Bands
BOCA-080	4	unable to subtype	Positive	All Bands
BOCA-081	4	G/CRF014	Positive	All Bands
BOCA-082	4	G/CRF02	Positive	All Bands except 55
BOCA-083	4	CRF15/CRF01/A1	Positive	All Bands
BOCA-084	4	tba	Positive	All Bands
BOCA-085	4	unable to subtype	Positive	All Bands
BOCA-086	4	F1/CRF05	Positive	All Bands
BOCA-087	4	CRF06/CRF02/G	Positive	All Bands
BOCA-088	4	unable to subtype	Positive	All Bands
BOCA-089	4	n/a	Positive	All Bands
BOCA-090	4	n/a	Positive	All Bands
BOCA-091	4	n/a	Positive	All Bands
BOCA-092	4	n/a	Positive	All Bands
BOCA-093	4	n/a	Positive	All Bands
BOCA-094	4	n/a	Positive	All Bands
BOCA-095	4	n/a	Positive	All Bands
BOCA-096	4	n/a	Positive	All Bands
BOCA-097	0.51	n/a	Negative	55, 24
BOCA-098	4	n/a	Positive	All Bands
BOCA-099	4	n/a	Positive	All Bands
BOCA-100	4	n/a	Positive	All Bands
BOCA-101	4	n/a	Positive	All Bands
BOCA-102	4	n/a	Positive	All bands
BOCA-103	4	n/a	Negative	No bands
BOCA-104	4	n/a	Positive	All bands
BOCA-105	4	n/a	Positive	All except 31, 17
BOCA-106	4	n/a	Positive	All bands
BOCA-107	4	n/a	Positive	All bands
BOCA-108	4	n/a	Positive	All except 55, 31, 17
BOCA-109	4	n/a	Positive	All bands
BOCA-110	4	n/a	Positive	All except 66, 31, 17
BOCA-111	4	n/a	Positive	All bands
BOCA-112	4	n/a	Positive	All except 17
BOCA-113	4	n/a	Positive	All bands
BOCA-114	4	n/a	Positive	All bands
BOCA-115	4	n/a	Positive	All except 17
BOCA-116	4	n/a	Positive	All except 55
BOCA-117	4	n/a	Positive	All except 55
BOCA-118	4	n/a	Positive	All except 17
BOCA-119	4	n/a	Positive	All except 55
BOCA-120	4	n/a	Positive	All except 17
BOCA-121	4	n/a	Positive	All except 55, 17
BOCA-122	4	n/a	Positive	All bands
BOCA-123	4	n/a	Positive	All bands
BOCA-124	4	n/a	Positive	All except 55
BOCA-125	4	n/a	Positive	All bands
BOCA-126	4	n/a	Positive	All except 51, 17
BOCA-127	4	n/a	Positive	All except 51, 17
BOCA-128	4	n/a	Positive	All except 31, 17
BOCA-129	4	n/a	Positive	All bands
BOCA-130	4	n/a	Positive	All bands
BOCA-131	4	n/a	Positive	All bands
BOCA-132	4	n/a	Positive	All bands
BOCA-133	4	n/a	Positive	All except 31, 17
