# Supplementary material for: Continuous quality evaluation of the Asanté rapid test for recent infection for robust kit lot quality verification
Source: PLOS Glob Public Health. 2024 May 14;4(5):e0003195. doi: 10.1371/journal.pgph.0003195 (PMC11093390; doi:10.1371/journal.pgph.0003195)
Supplement: S1 Data — (XLSX) [file pgph.0003195.s003.xlsx]

## Sheet: CDCPVDATA
ID	JC2703PV	JC2704PV	JC2705PV	JL1301PV	KC2703PV	KC2704PV	PKM0605PV	PKM0606PV	PKM0607PV	PLC0101PV	PLC0102PV	PLC0402PV	PLD1101PV	PLF1803PV	PLH0602PV	PLK0103PV	PLL0604PV	PLM0209PV	PLM2001PV	PMB1803PV	PMC0503PV	PMD2110PV	PMD2806PV	PMF0301PV	PMF1502PV	PMG0110PV	PMG0704PV	PMG2902PV	PMH1504PV	PMH2606PV	PMJ3006PV	MK1503PVC
BOCA-001	6.26554	6.21971	6.35505	6.1175	6.233	6.2565	6.166	6.431	6.3155	6.232	6.1935	6.335	6.223	6.277	6.186	6.029	6.181	6.2535	6.127	6.1265	5.878	6.111	5.9685	6.1375	5.686	6.0055	6.064	6.158	6.095	5.9165	6.1195	5.9445
BOCA-002	6.04722	6.23873	6.2132	5.827	6.1225	6.1485	6.1805	6.1865	6.016	5.655	5.713	5.935	5.88	5.858	5.9385	5.5075	5.832	5.6805	5.8135	5.8015	5.83567	5.9295	5.8265	5.892	5.969	5.82	5.9045	6.0475	5.795	5.7145	5.9105	5.72
BOCA-003	5.83401	5.76167	5.8139	5.762	5.529	5.7625	5.762	5.977	5.496	5.6115	5.4185	5.8365	5.6315	5.697	5.516	5.534	5.8265	5.8075	5.324	5.7215	5.74933	5.9995	5.74	5.9885	5.934	5.8395	6.029	5.897	5.7725	5.7865	5.882	5.866
BOCA-004	6.20611	6.3575	6.30529	6.343	6.4495	6.0195	6.076	6.513	6.464	6.2955	6.2955	6.3555	6.2525	6.276	6.199	6.05	6.2605	6.411	6.1805	6.2025	6.354	6.1735	6.135	6.1945	6.2205	6.0805	6.116	6.2065	6.185	6.1515	6.1755	6.1015
BOCA-005	6.05705	5.66752	5.84051	5.293	5.2535	5.8235	5.773	5.80005	6.0695	5.6485	5.6485	5.89	5.6485	5.6485	5.6485	5.253	5.4	5.349	5.4845	5.1315	5.55967	5.6095	5.382	5.7935	5.6655	5.5715	5.061	5.4465	5.555	5.5475	5.6445	5.651
BOCA-006	5.95213	5.90254	6.04834	6	5.988	6.072	5.9255	5.793	6.049	5.9045	5.856	5.945	5.8965	5.969	5.9165	5.77	5.9405	5.4015	5.952	5.914	5.667	6.026	5.9005	6.028	6.1065	6.056	6.0555	6.1015	5.9725	5.797	5.9775	6.003
BOCA-007	5.40878	5.61364	5.24769	5.2405	5.284	5.562	5.5035	5.658	5.6835	5.3435	4.967	5.472	5.0635	5.7795	5.474	5.4375	5.304	5.5625	5.64	5.598	5.47333	5.717	5.3675	5.671	5.8075	5.654	5.647	5.6475	5.56	5.533	5.575	5.5695
BOCA-008	5.95198	6.14465	6.02253	5.9095	5.898	6.0205	6.268	6.0345	5.99	5.9365	5.8715	6.2055	5.7855	5.842	5.935	5.9255	5.916	6.0095	6.0295	5.893	6.132	6.03	5.8335	5.9725	6.095	5.987	5.983	5.9775	5.9475	5.9285	6.045	6.0135
BOCA-009	6.00625	5.83208	5.92714	5.8545	5.511	5.681	6.116	5.9635	5.6135	5.452	5.55	5.728	5.7745	5.656	5.7405	5.7245	5.5495	5.761	6.0185	5.878	5.82733	5.997	5.7275	5.921	6.0505	5.735	5.867	5.8145	5.6705	5.7535	5.8575	5.8595
BOCA-010	6.24208	6.37166	6.18162	6.1125	6.3295	6.29	6.4625	6.4645	6.5195	6.436	6.056	6.3905	6.373	6.1865	6.049	5.9485	6.214	6.283	6.175	6.202	6.08467	6.1825	6.0845	6.0465	6.044	5.909	5.9285	6.166	5.787	6.063	6.0835	6.1415
BOCA-011	2.06679	1.76252	1.80734	0.8265	1.491	1.9035	1.824	1.374	1.4412	1.8535	1.7885	1.547	1.9815	1.1045	1.1225	1.6805	1.4965	2.037	1.489	1.5845	1.744	1.766	1.663	1.725	1.442	1.5205	1.4685	1.475	1.747	1.4685	1.5065	1.4405
BOCA-012	4.52643	4.95294	5.0944	4.8385	4.707	5.0915	4.8	5.363	4.652	4.7575	4.829	5.278	4.7935	4.901	4.7585	4.9085	5.1225	4.849	5.0705	5.014	4.879	5.3795	5.1965	5.1955	5.316	5.1435	5.0275	5.2075	5.063	5.115	5.0085	5.051
BOCA-013	6.34695	6.37418	6.32124	6.2605	6.3875	6.3095	6.4895	6.314	6.3165	6.152	5.8255	6.3615	6.3115	6.3075	6.259	6.3025	6.2715	6.0825	6.3405	6.3455	6.15433	6.24	6.1105	6.1965	6.224	6.102	6.172	6.249	6.175	6.1045	6.176	6.1555
BOCA-014	6.35924	6.31889	6.37291	6.125	6.273	6.2765	6.3925	6.4745	6.479	6.297	6.0505	6.2995	6.2775	6.174	6.122	6.011	6.18	6.2435	6.3145	5.9425	6.155	6.1615	5.981	6.1155	5.5295	6.037	6.025	6.1365	6.147	6.0405	6.135	6.1645
BOCA-015	5.96212	6.16938	6.19143	5.918	6.049	6.2135	6.275	5.9395	6.0485	5.9615	6.0055	6.113	6.061	6.1505	5.9365	5.8965	6.077	6.0445	5.9795	6.2505	5.72267	6.085	6.0135	6.0395	6.127	5.835	5.897	6.131	5.967	5.901	6.043	5.9765
BOCA-016	6.12979	6.14607	6.18257	6.092	5.503	6.309	6.385	6.2	6.242	5.8975	5.843	6.1985	6.103	6.338	6.2335	6.1705	6.2675	6.173	6.152	6.292	5.921	6.1645	6.1245	6.2085	6.215	6.023	6.0115	6.222	6.0835	6.079	6.124	6.15
BOCA-017	5.31735	5.19988	5.5962	5.0655	5.1815	5.1555	5.511	5.37	5.317	4.864	5.044	5.07	4.9635	5.057	4.8675	4.743	4.9175	5.025	5.13	4.8425	4.68333	5.3515	5.089	5.2825	5.3275	5.192	4.94	5.47	5.214	5.02	5.0715	5.189
BOCA-018	5.35092	5.36178	5.51249	5.3105	5.187	5.0365	5.5655	5.9	5.2015	5.1985	5.2185	4.9405	5.362	5.3805	5.1365	5.2305	5.273	5.072	5.394	5.0335	5.62133	5.645	5.328	5.676	5.5495	5.3935	5.399	5.7415	5.4435	5.4565	5.387	5.553
BOCA-019	5.85412	6.28889	6.02168	6.0615	5.937	6.061	6.4145	6.206	6.0935	6.1565	5.625	6.2415	6.1095	6.1855	5.9565	5.6305	6.0355	6.01	6.082	5.824	5.59733	6.056	5.9475	5.948	6.041	5.8665	6.0035	6.0655	6.069	5.7275	6.0475	5.98
BOCA-020	6.06339	6.12118	6.17474	6.093	6.238	6.1295	6.361	5.9855	6.09	6.065	6.0415	6.2785	6.033	6.3495	5.817	6.1455	6.2525	6.226	6.1885	6.267	6.04067	6.2275	6.0645	6.208	6.249	6.0265	6.081	6.049	6.174	6.087	6.151	6.1435
BOCA-021	4.1245	3.56719	3.64771	4.013	4.5285	3.6765	4.432	3.657	3.5875	4.0495	3.777	3.964	4.2515	4.39	4.007	4.2185	4.2445	3.828	4.24	3.6955	4.387	4.347	4.1675	4.8755	4.6325	4.443	3.985	4.12	4.4715	4.2775	4.2975	4.5185
BOCA-022	3.93498	4.45227	4.38744	3.7975	4.1375	4.315	4.3675	4.759	4.11	4.361	4.166	4.4525	4.1705	4.7415	4.5155	4.427	4.465	4.4445	4.372	4.6085	4.60733	4.868	4.2975	5.148	5.013	4.61	4.4815	4.778	4.684	4.6125	4.6885	4.7665
BOCA-023	5.1082	5.46145	4.73056	4.9905	5.002	5.2455	5.713	5.6575	5.349	5.411	5.0645	5.275	5.319	5.944	5.895	5.366	5.691	5.8855	5.9885	5.319	5.89467	5.862	5.598	5.835	5.988	5.6235	5.5755	5.6215	5.7425	5.672	5.7395	5.724
BOCA-024	4.17805	4.373	4.42703	4.3725	4.6075	4.4255	4.602	5.225	4.65	4.4405	4.727	4.52	4.929	5.4685	4.6135	5.277	4.9535	4.857	4.5335	4.791	5.47967	5.275	5.1205	5.4285	5.488	5.056	5.0555	5.2235	5.3425	5.2605	5.13
BOCA-025	6.15577	4.84151	6.18399	5.9995	6.171	6.2365	6.339	6.4005	6.349	6.1805	5.7475	6.302	6.3195	6.2935	6.112	6.0895	6.233	6.1605	6.379	6.2325	6.15167	6.1895	6.1245	6.166	6.216	6.059	6.136	6.177	6.183	6.1005	6.191	6.136
BOCA-026	5.2961	5.59001	5.30852	5.124	5.176	5.221	5.6995	5.3815	5.1575	5.2555	5.4055	5.204	5.011	5.561	5.4515	5.1395	5.4595	5.258	5.1585	5.373	5.069	5.3555	5.128	5.3605	5.5595	5.196	5.4485	5.413	5.5725	5.4445	5.2935
BOCA-027	6.20104	6.25343	6.13664	6.014	5.8715	6.183	6.2335	6.24	5.865	5.8585	5.8015	6.034	6.0035	6.008	5.8335	5.965	6.031	6.0885	6.1905	6.005	6.066	6.146	6.0015	6.11	6.1675	5.94	6.049	6.0935	6.076	6.056	6.1225	6.0205
BOCA-028	5.91221	5.50001	5.7734	5.452	5.343	5.673	5.961	5.773	5.4875	5.719	5.657	5.961	5.6875	5.6715	5.6445	5.1945	5.671	5.311	5.7405	5.475	5.28767	5.612	5.463	5.6665	5.767	5.402	5.286	5.631	5.5205	5.494	5.61	5.6295
BOCA-029	5.55884	5.88249	5.74866	5.73	5.6065	5.5175	5.66	5.648	5.715	5.596	5.312	5.5775	5.654	5.062	5.366	5.4635	5.364	5.5885	5.449	5.443	5.42667	5.791	5.532	5.778	5.88	5.4425	5.7235	5.8115	5.667	5.512	5.6355	5.5535
BOCA-030	5.73162	5.82436	5.8198	5.9565	5.326	5.753	6.0765	5.7985	5.786	5.5085	5.6885	5.7685	5.5445	5.629	5.613	5.5345	5.686	5.545	5.441	5.624	5.402	5.7905	5.5735	5.781	5.736	5.6105	5.6965	5.668	5.685	5.535	5.603	5.6315
BOCA-031	6.01918	6.14077	6.04621	6.1295	6.1025	6.2175	6.275	6.231	6.3315	6.022	5.9555	6.2415	6.2005	5.975	5.46	5.806	6.056	5.915	6.092	5.7735	5.95467	5.8605	4.7725	6.008	5.9715	5.5855	5.683	5.778	5.835	5.9205	5.9595	5.9735
BOCA-032	6.17525	6.15885	6.08428	6.0155	6.0505	5.9785	6.0295	6.31	6.048	6.093	5.9625	6.1775	6.0595	6.297	6.174	6.206	6.211	6.2465	6.242	6.1765	6.103	6.1255	6.112	6.2105	6.189	6.034	6.115	6.0855	6.1165	6.143	6.1485	5.866
BOCA-033	5.46344	5.47164	5.40557	5.4565	5.5825	5.3975	5.32	5.5695	5.498	5.1535	5.079	5.272	5.2235	5.482	5.1175	5.3095	5.155	4.991	5.4505	5.332	5.077	5.5075	5.208	5.513	5.7165	5.2375	5.319	5.437	5.4	5.241	5.382	5.6165
BOCA-034	4.61436	4.95689	4.63256	4.104	4.2005	4.3145	5.054	5.0635	4.4935	4.636	4.4095	4.529	4.3745	4.903	4.428	4.451	4.9545	4.811	4.6705	4.8865	4.995	4.6825	4.735	4.966	5.0385	4.535	4.585	4.741	4.6965	4.6905	4.8485	5.058
BOCA-035	5.28282	4.95137	5.12596	4.799	4.8865	5.302	5.4425	5.2745	5.3655	4.8865	4.97	5.3095	5.0235	5.2865	5.378	5.342	5.5725	5.0895	5.4395	5.213	5.842	5.534	5.335	5.6245	5.6575	5.3195	5.5155	5.2815	5.5215	5.498	5.6635	5.7485
BOCA-036	6.14346	6.28816	6.3024	6.1695	6.019	6.0835	6.261	6.3015	6.0475	5.997	5.868	6.0855	6.087	6.0265	5.752	5.959	6.004	5.8225	6.163	5.9555	5.926	6.017	5.9755	6.0295	6.1065	5.892	5.8745	5.9525	6.0195	5.8745	6.028	5.923
BOCA-037	5.70331	5.92261	6.0988	5.6905	5.553	5.7725	6.03	6.2525	6.153	5.836	6.0295	5.869	5.73	5.7165	5.4295	5.403	5.4685	5.214	5.4835	5.2635	5.21833	5.5	5.4215	5.416	5.69	5.167	5.1875	5.3155	5.506	5.482	5.6305	5.604
BOCA-038	5.2115	5.44251	5.46043	5.122	4.8735	5.366	5.7835	5.697	5.3365	5.231	5.359	5.382	5.287	5.5465	5.689	5.308	5.433	5.411	5.519	5.161	5.544	5.674	5.545	5.751	5.649	5.4725	5.393	5.5265	5.689	5.6865	5.798
BOCA-039	5.16161	5.19169	5.32465	4.7975	4.9055	4.8335	5.554	5.0895	4.737	4.951	4.9015	4.9315	4.8915	4.9715	4.8595	4.7705	4.9655	5.0895	4.93	4.999	4.808	5.2975	5.011	5.2945	5.437	4.9975	4.8085	5.1355	5.2015	5.1855	5.247	5.218
BOCA-040	6.2488	6.21793	6.24698	6.073	6.321	6.0025	6.352	6.3445	6.1325	5.941	6.259	6.2205	6.2225	5.5135	5.7615	6.203	6.224	6.3125	6.2815	6.1665	6.16933	6.218	6.141	6.2325	6.168	6.087	6.0425	6.0875	6.1825	6.111	6.1975	6.1435
BOCA-041	5.24029	5.33956	5.2277	5.026	5.2055	5.2335	5.7975	5.548	5.096	5.1555	5.1035	5.098	4.7815	5.4145	5.191	5.2375	5.4045	5.467	5.616	5.617	5.50233	5.581	5.3885	5.5475	5.6335	5.332	5.475	5.5805	5.399	5.5405	5.5665	5.421
BOCA-042	4.72911	4.5827	4.80061	4.6285	4.2875	4.343	4.679	4.639	4.772	4.5175	5.2275	4.6705	4.415	3.76	4.6075	4.532	5.0235	4.854	4.5395	5.037	4.67767	5.1705	5.005	5.287	5.4235	5.1265	5.082	5.228	5.1855	5.0255	5.199	5.0745
BOCA-043	5.98861	6.06828	5.88905	5.723	5.3795	5.836	6.1405	6.1995	5.972	5.6815	5.7365	5.731	5.706	5.777	5.6815	5.7125	5.853	5.837	5.8385	5.713	5.72967	5.872	5.7875	5.883	5.8715	5.5935	5.6415	5.8285	5.7435	5.718	5.9095	5.725
BOCA-044	5.44596	5.70854	5.52668	5.627	5.581	5.4225	5.8645	5.857	5.7605	5.522	5.562	5.749	5.543	5.3795	5.385	5.411	5.524	5.4285	5.216	5.356	5.467	5.5645	5.4405	5.6695	5.5685	5.211	5.5145	5.484	5.5315	5.658	5.6345	5.6235
BOCA-045	6.09255	5.9738	6.16008	5.982	6.0525	5.9235	6.1795	6.4075	5.9695	6.124	5.883	6.014	5.819	6.19	6.2085	6.1605	6.308	6.2515	6.0915	6.1795	5.98533	6.069	6.0895	6.093	6.118	5.84	6.083	6.1085	6.0955	5.957	6.0555	5.9385
BOCA-046	5.88244	5.95298	5.98316	5.7035	5.4185	5.014	6.085	6.195	5.797	5.7495	5.8	5.805	5.705	6.0575	5.6295	5.872	5.8105	5.76	6.0065	5.956	5.813	6.0555	5.9535	6.0955	6.022	5.896	5.8755	5.879	5.9715	5.857	5.9285	5.8375
BOCA-047	6.22179	6.03365	6.0645	6.1745	6.136	6.255	6.231	6.401	6.25	6.199	6.109	6.1595	6.0035	5.555	6.085	6.0765	6.3065	6.2465	6.1795	6.2905	6.12233	6.1615	6.1205	6.1935	6.2255	6.0855	5.9935	6.093	6.1625	6.0015	6.132	6.0665
BOCA-048	5.66262	5.86242	6.0198	5.673	5.7405	5.464	5.4795	5.786	5.5925	5.583	5.4205	5.695	5.36	5.417	5.627	5.2795	5.691	5.7165	5.4795	5.606	5.36433	5.6265	5.6645	5.7985	5.828	5.313	5.5325	5.6785	5.595	5.552	5.7445	5.6015
BOCA-049	4.43866	4.48242	4.46977	4.135	4.7935	4.6295	4.7815	4.5965	4.696	4.685	4.8365	4.85	4.888	5.558	5.2205	5.1315	5.2705	5.3215	4.927	5.1685	5.57167	5.6205	5.363	5.518	5.634	5.185	5.28	5.229	5.365	5.1465	5.097	5.211
BOCA-050	4.77297	4.49529	4.93655	4.431	4.8745	4.6475	4.963	5.1265	4.7405	4.718	5.04	4.668	4.906	4.851	4.921	5.1185	5.055	5.2095	5.3565	4.8485	5.298	5.421	5.1495	5.5475	5.611	5.0555	5.1525	5.4025	5.1445	5.0025	5.404	5.2115
BOCA-051	1.35122	1.63004	2.33603	0.778	1.1505	1.345	1.4845	1.916	1.13	1.645	1.33	1.43	1.681	1.5025	1.54	1.6015	1.8745	2.126	1.498	1.691	2.07067	2.083	1.721	1.7735	1.663	1.6165	1.42	1.8445	1.841	1.7845	1.681	1.641
BOCA-052	1.76356	1.86296	1.97259	0.7525	0.573	0.874	1.557	1.314	1.431	0.8405	1.399	1.244	1.477	0.7655	1.416	1.4815	1.2075	2.0715	1.409	1.8655	1.474	1.92	1.6575	1.663	1.5185	1.6775	1.64	1.466	1.618	1.6615	1.517	1.5705
BOCA-053	5.75896	5.52689	5.54686	5.59	5.479	5.41	5.714	5.7475	5.5735	5.458	5.7035	5.7145	5.3275	5.5875	5.5515	5.7465	5.758	5.691	5.7555	5.471	5.58033	5.6955	5.702	5.745	5.808	5.5995	5.5655	5.869	5.688	5.5895	5.823	5.746
BOCA-054	5.92109	6.15755	6.09356	5.901	6.1335	5.94	6.1855	6.2445	6.035	6.061	5.779	6.1595	6.072	6.104	5.873	6.092	6.0415	5.891	5.9745	5.927	6.07733	5.9525	5.9725	6	5.981	5.8975	5.86	5.915	5.8315	5.7585	5.9935	5.9215
BOCA-055	5.12794	4.94319	5.24092	4.7145	4.849	5.1535	5.4315	5.343	5.1705	4.69	4.9775	5.176	4.82	5.4115	5.1265	5.147	5.353	5.1795	5.334	5.109	5.54267	5.589	5.163	5.57	5.5275	5.088	5.129	5.3735	5.237	5.207	5.1565	5.3285
BOCA-056	5.33583	5.1234	5.34309	5.089	5.226	5.364	5.62	5.6215	5.2305	5.2225	5.234	5.3105	5.2115	5.6355	4.963	5.4435	5.5205	5.5615	5.573	5.5665	5.259	5.5775	5.2655	5.6045	5.729	5.431	5.391	5.509	5.333	5.2135	5.6205	5.4675
BOCA-057	5.8913	5.69487	6.01859	5.4575	5.895	5.8155	6.067	6.2515	6.1635	5.64	5.839	6.009	5.5915	6.0695	5.7625	5.798	6.0025	5.8965	5.67	5.858	5.89733	5.9575	5.699	5.938	5.862	5.795	5.5505	5.8085	5.7515	5.6755	5.828	5.674
BOCA-058	4.58235	4.19174	4.21707	3.934	4.302	3.831	4.7355	4.5225	4.76	4.4525	4.4545	4.472	4.7215	4.4005	4.0155	4.536	4.2635	4.6505	4.3475	4.2665	4.39267	4.73	4.3385	4.4755	4.69	4.337	4.0525	4.6345	4.5975	4.313	4.4775	4.44
BOCA-059	5.74612	6.1312	5.83156	5.867	6.0685	5.7425	6.0195	6.1465	5.9395	5.8035	5.553	6.052	5.698	5.6555	5.652	6.0365	5.9645	6.009	5.848	6.0955	5.75467	6.019	5.944	5.8855	6.1235	5.7735	5.839	5.9125	5.9855	5.7575	5.9445	5.928
BOCA-060	5.8166	5.62333	5.96713	5.5055	5.7025	5.768	5.7675	5.872	5.50705	5.403	5.5855	5.3965	5.531	5.409	5.462	5.3456	5.727	5.475	5.657	5.7285	5.62867	5.911	5.6885	5.79	5.8585	5.6355	5.4905	5.831	5.828	5.6355	5.789	5.6895
BOCA-061	6.30227	6.3789	6.39366	6.4945	6.383	6.1955	6.2715	6.469	6.378	6.286	6.2765	6.4075	6.036	6.4475	6.2365	6.329	6.387	6.4425	6.3835	6.2485	6.326	6.249	6.159	6.2135	6.239	6.1965	6.1845	6.2415	6.1765	6.186	6.1915	6.1565
BOCA-062	5.80095	5.52841	5.78328	5.5615	5.726	5.6265	5.8325	6.1295	5.7935	5.802	5.708	5.8845	5.707	6.157	5.722	5.859	4.9295	5.9345	6.081	5.928	5.75033	5.9565	5.634	5.9025	5.831	5.7805	5.77	5.9395	5.907	5.61	5.835	5.72
BOCA-063	6.21052	6.1319	6.06796	6.0715	6.199	6.027	6.389	6.2865	5.906	5.816	5.9825	5.897	5.507	5.731	5.9025	5.767	5.7005	5.528	5.6875	5.4565	5.968	5.7705	5.5975	5.736	5.723	5.613	5.598	5.7135	5.6705	5.5925	5.739	5.6195
BOCA-064	4.87235	4.56144	4.6774	4.3525	4.651	4.479	5.1315	5.463	4.653	4.649	4.6565	4.9105	4.388	4.807	4.9105	4.9555	5.03	5.1185	4.4835	4.703	4.796	5.145	5.114	5.28	5.5045	5.114	4.995	5.105	5.0495	5.074	5.228	5.0155
BOCA-065	5.86297	5.48483	5.47911	5.5785	5.534	5.684	5.864	5.5385	6.1305	5.722	5.726	5.857	5.3815	5.409	5.0105	5.2595	5.201	5.1	4.912	4.9755	5.13033	5.525	5.0795	5.278	5.305	5.0685	5.108	5.164	5.225	5.3335	5.6125	5.275
BOCA-066	6.21539	6.21943	6.07524	6.0935	6.0305	5.994	6.3495	6.351	6.2685	6.224	6.205	6.285	6.07	6.277	6.0845	6.0845	6.086	6.078	5.943	6.1825	5.938	6.0625	5.9375	5.913	5.9985	6.0015	5.945	6.0915	5.814	5.992	6.062	5.9305
BOCA-067	6.15673	6.15876	6.15026	6.128	6.121	6.15	6.2215	6.3295	6.205	6.199	6.2735	6.219	6.0315	5.7285	5.834	5.6475	5.734	5.518	5.2865	5.244	5.755	5.847	5.448	5.6625	5.767	5.6325	5.6695	5.7375	5.593	5.816	5.8595	5.778
BOCA-068	6.06695	6.33007	6.17387	6.3185	6.4695	6.299	6.4085	6.3615	6.2055	6.344	6.554	6.273	6.1485	6.1365	5.9975	5.992	6.1565	5.993	5.9325	5.855	5.79667	5.984	5.7795	5.8945	5.858	5.4755	5.4935	5.927	5.8045	5.987	6.0945	5.961
BOCA-069	6.01061	5.88192	5.75627	5.7235	5.744	5.7775	5.9485	6.117	5.765	5.8705	5.769	5.952	5.7405	5.8275	5.426	5.4195	5.714	5.382	5.7525	5.47	5.437	5.6595	5.4135	5.685	5.666	5.3355	5.401	5.705	5.615	5.4085	5.687	5.564
BOCA-070	6.28478	6.21187	6.29964	6.2625	6.371	6.059	6.358	6.325	6.319	5.9575	6.18	6.1465	6.0445	5.984	6.108	5.8565	5.786	5.8685	5.7625	5.7695	6.045	5.9895	5.925	5.8875	6.0945	5.99	5.8265	5.985	5.916	5.882	6.016	5.8495
BOCA-071	6.33373	6.25785	6.29222	6.1445	6.2795	6.229	6.4245	6.312	6.3525	6.3375	6.187	6.3925	6.257	6.088	6.072	6.112	6.312	6.1445	6.1235	6.199	6.05133	6.1015	5.9885	6.0985	6.0505	6.0235	5.9545	5.9885	6.0575	6.0385	6.0205	6.0455
BOCA-072	5.86463	5.80796	5.58874	5.8085	5.8535	5.8825	6.072	6.1025	6.2985	5.9905	5.5975	6.0095	5.7225	5.7985	4.7155	5.6185	5.583	4.856	5.5525	5.091	5.24233	5.304	4.8985	5.418	5.2765	5.2315	5.1405	5.3065	5.379	5.549	5.6785	5.571
BOCA-073	6.20357	6.36794	6.27398	6.3525	6.1815	6.384	6.404	6.46	6.404	6.402	6.4525	6.3745	6.3265	5.91	6.2615	6.235	6.3375	6.3795	4.8335	6.239	6.276	6.094	6.1175	6.1605	6.106	6.027	6.0305	6.1075	6.075	6.0975	6.17	6.143
BOCA-074	3.18129	2.71819	2.91195	2.5045	2.8115	2.729	3.449	2.8735	3.0225	2.929	3.0475	2.606	3.079	3.0145	2.8475	2.8215	2.5745	2.6445	2.5725	2.5095	2.93933	2.853	2.4875	2.796	2.868	2.223	2.3615	2.5215	2.621	2.4075	3.0755	2.5855
BOCA-075	6.19604	6.13687	6.21973	6.0745	6.324	6.2845	6.3925	6.32	6.318	6.279	6.1265	6.265	6.1405	5.97	5.7645	5.983	5.942	5.8005	6.047	5.8285	5.987	6.0035	5.808	5.7795	5.944	5.7875	5.7965	5.944	5.834	5.9205	6.059	5.919
BOCA-076	6.19232	5.83677	6.14489	6.1255	6.088	5.965	6.0565	6.253	5.7995	5.878	5.912	6.073	6.1005	6.0505	5.98	5.9395	5.1835	6.0965	5.9315	5.9715	6.093	6.0525	5.8935	6.145	6.1345	5.9395	5.9885	6.0095	6.0385	5.8865	6.061	5.956
BOCA-077	6.12025	5.92314	5.99992	5.827	5.9325	6.1255	6.1195	6.2645	5.9345	5.787	5.5615	6.0995	5.9795	6.123	5.8675	5.8975	5.7935	6.0185	5.8495	6.206	5.78933	6.0155	5.847	6.0315	6.077	5.9765	5.926	5.9785	5.2415	5.8965	5.935	5.889
BOCA-078	6.3094	6.14957	6.20577	6.0085	6.1865	6.241	6.339	6.2885	6.2935	6.233	5.987	6.1875	6.1975	6.3385	6.1415	6.072	6.163	6.256	6.2965	5.9255	6.153	6.036	5.957	6.12	6.124	5.9685	5.9465	6.068	6.052	5.9595	6.114	5.956
BOCA-079	5.64974	5.79088	5.79324	5.8945	5.9005	6.085	5.908	6.1105	6.0495	6.063	5.818	5.832	6.0055	6.1505	5.3905	5.5425	5.786	5.4865	5.6955	5.6285	5.65767	5.819	5.4585	5.7925	5.834	5.44	5.4475	5.722	5.7785	5.8255	5.1235	5.702
BOCA-080	5.92378	6.09336	5.78442	5.8235	6.2425	5.899	6.0855	6.0295	5.9405	5.9085	5.727	5.796	6.0305	5.6805	5.638	5.696	5.9475	5.9495	5.9965	5.9235	5.791	5.845	5.712	5.7605	5.9295	5.8565	5.6775	5.8365	5.335	5.634	5.921
BOCA-081	5.95202	5.79776	5.88321	5.6425	5.906	5.8	5.714	6.087	5.899	5.95	5.6555	5.9855	5.664	6.0665	5.956	5.7235	6.032	5.8345	5.847	6.1465	5.88433	5.945	5.842	5.9495	6.051	5.927	5.831	5.9505	5.753	5.76	5.946	5.8765
BOCA-082	5.48205	5.5901	5.58365	5.422	5.7175	5.491	5.499	5.583	5.5125	5.483	5.253	5.481	5.482	5.6225	5.395	5.742	5.785	5.514	5.526	5.405	5.69033	5.891	5.4735	5.931	5.946	5.714	5.656	5.697	5.5265	5.5765	5.77	5.8215
BOCA-083	5.79258	6.07539	5.84334	6.1525	5.8025	6.0135	5.858	6.173	5.874	5.8965	5.562	5.651	6.0035	6.2915	6.063	5.9085	6.2255	6.098	6.191	6.1965	6.08567	5.9415	5.842	5.936	6.098	5.9715	5.7645	5.9225	5.936	5.9815	6.0555
BOCA-084	3.65709	3.19288	3.18648	3.254	3.259	3.4655	3.6955	3.4115	3.637	3.3385	3.2795	3.3005	3.399	3.3795	3.254	3.2905	3.4385	3.487	3.868	3.1905	3.35067	3.4495	3.243	3.478	3.865	3.444	3.243	3.334	3.3645	3.219	3.626	3.557
BOCA-085	5.5285	5.81526	5.74251	5.422	5.774	5.654	5.51	5.837	5.9145	6.072	5.515	5.543	5.6315	5.59	5.781	5.1845	5.0665	5.3615	5.5615	5.345	5.29333	5.265	5.0725	5.343	5.363	5.271	5.089	5.323	5.2105	5.047	5.2015	5.2105
BOCA-086	5.37887	5.46676	5.08285	5.594	5.5875	5.2805	5.785	5.3305	5.4775	5.363	5.353	5.631	5.5115	5.6345	5.2415	5.3355	5.4775	5.213	4.9935	4.9785	5.23	5.3105	5.119	5.23	5.3895	5.017	4.3235	5.015	4.884	5.4255	5.684	5.552
BOCA-087	6.00889	6.0547	6.04809	5.971	6.1715	6.175	6.052	6.1635	6.074	6.0035	5.759	6.079	5.8335	5.934	5.826	5.961	6.1775	5.945	6.053	5.9485	5.99833	6.0265	5.822	5.9715	6.1045	5.9035	5.7175	5.8465	5.871	5.7985	6.053	5.835
BOCA-088	6.1652	6.119	5.98139	5.8905	6.031	6.0365	6.1565	6.2705	6.2595	6.004	5.961	6.2065	6.0015	6.181	5.9045	6.122	6.076	6.1295	6.1235	6.1455	6.065	5.904	5.9225	5.968	5.9905	5.965	5.8405	5.882	6.026	5.833	5.9695	5.693
BOCA-089	6.06862	6.18615	6.06513	6.103	6.1085	6.094	6.2355	6.329	6.315	6.059	5.906	6.032	5.9725	5.957	5.85	5.66	5.858	5.9765	5.8975	5.897	5.67767	5.8575	5.5545	5.86	5.822	5.6415	5.629	5.657	5.791	5.7465	5.7585	5.791
BOCA-090	5.84189	5.9024	5.32424	5.6345	5.798	5.7525	5.9385	5.849	5.83	5.9145	5.2735	5.6525	5.632	5.2885	5.4295	5.305	5.672	5.76	5.4585	5.295	5.292	5.54	5.8565	5.6115	5.7595	5.357	5.305	5.447	5.313	5.4885	5.4625	5.473
BOCA-091	5.08239	5.24228	5.44653	4.6995	4.9245	5.0425	5.0545	5.38615	4.8185	5.2975	4.8125	5.4305	4.84	5.6235	5.428	5.42	4.1725	5.2875	5.5685	5.0875	5.429	5.3705	5.226	5.379	5.7405	5.262	5.4685	5.4395	5.3695	5.3585	5.452	5.197
BOCA-092	4.97987	5.45336	5.47556	5.3115	5.3875	5.36	5.8755	6	5.391	5.463	5.3925	5.6775	5.354	5.9665	5.692	5.713	5.774	5.6305	5.879	5.9625	5.88733	5.775	5.6405	5.8585	5.998	5.7235	5.6725	5.8285	5.6895	5.755	5.8595	5.87
BOCA-093	6.12205	6.10124	6.13279	6.1465	6.1465	6.1205	6.181	6.413	6.201	6.0845	5.7695	6.2345	6.0895	6.0995	6.0565	5.8425	6.0205	6.1035	5.966	6.041	6.082	6.0525	5.957	6.0155	6.04	5.978	5.924	6.0365	6.048	5.9125	6.0155	5.9405
BOCA-094	5.86435	6.06461	6.03735	5.9585	6.11	6.101	6.1565	6.1325	5.661	6.0225	5.723	6.189	6.1795	6.312	5.975	6.147	6.276	6.261	6.2995	6.037	6.18367	6.1625	6.0445	6.1925	6.2285	6.0625	5.9305	6.0625	5.907	6.0275	6.114	6.0445
BOCA-095	6.04198	6.07559	6.00839	5.849	6.1425	5.9595	6.1495	6.294	5.933	6.096	5.95	6.149	5.957	5.3765	5.9865	6.0245	6.0875	6.201	6.135	6.073	6.02033	5.9185	5.9655	6.1495	6.1455	6.009	6.0455	5.955	5.928	6.002	6.084	5.9905
BOCA-096	5.14986	5.02195	5.13059	5.06	5.0805	5.2505	5.535	4.8065	5.2335	5.4815	5.6615	5.383	5.149	5.0805	5.1275	5.0065	5.092	5.12	5.1995	5.191	4.966	5.2955	4.973	5.324	5.2455	4.964	4.887	4.9345	5.054	4.9295	5.1915	5.1435
BOCA-097	1.92267	1.97066	2.10037	1.6755	1.0085	1.7295	1.7435	2.5745	2.022	1.7405	2.0005	1.2005	1.7355	1.4835	1.363	1.808	1.1275	1.9225	1.75	1.7245	1.72167	2.045	1.59	1.702	1.671	1.442	1.5355	1.6965	1.7625	1.7625	1.919	1.6445
BOCA-098	6.02638	6.11237	5.80978	6.055	5.7475	6.085	6.1375	6.209	6.3605	5.9345	5.8925	6.241	5.822	5.562	5.4885	5.4925	5.566	5.4065	5.699	5.491	5.728	5.701	5.5495	5.3235	5.361	5.161	5.3025	5.1935	5.542	5.9875	5.8485	5.8305
BOCA-099	6.2649	6.03562	6.24506	6.067	5.9245	6.0455	6.0215	6.302	6.2675	5.412	5.951	6.184	5.84	6.2255	6.1925	6.1025	6.2825	6.222	6.3385	6.4085	6.12	6.072	5.964	6.1485	6.1575	6.049	5.9535	6.0765	6.079	5.8835	6.0135	6.1175
BOCA-100	6.02399	5.91984	5.97046	5.8825	5.82	6.0575	6.3275	6.3445	6.001	5.9345	6.0085	5.9485	6.1555	6.545	6.0025	6.108	6.087	6.194	6.1625	6.091	6.13433	6.0735	6.0765	6.1525	6.0985	5.9315	5.926	6.04	5.8595	6.0435	6.0595	6.032
BOCA-101	6.06683	6.22005	6.12829	5.8595	5.924	5.956	6.259	6.226	6.1785	5.686	5.649	5.932	5.7395	6.125	5.457	6.0935	6.2635	6.1475	6.1195	6.083	5.958	6.0402	5.8175	6.0265	6.081	5.855	5.834	5.963	5.96	5.8455	6.032	5.9305
BOCA-102	4.76027	3.98309	4.01468	4.047	5.1375	4.573	4.4845	4.508	4.4815	4.4645	4.5545	4.4655	4.6105	5.143	4.8875	5.302	5.2215	4.9705	4.795	5.2475	5.03	5.324	4.748	5.249	5.379	5.0135	4.8755	5.0175	5.211	5.093	5.036	4.9295
BOCA-103	2.77613	2.76894	2.7697	2.3485	2.869	2.9175	3.202	2.9475	3.067	3.0345	2.854	2.912	2.8125	3.509	3.256	3.6155	3.4255	3.5575	3.3245	3.5985	3.51467	3.909	3.18	3.6365	3.7865	3.377	3.0195	3.052	3.5615	3.285	3.321	3.3415
BOCA-104	5.66793	5.45138	5.33931	5.055	5.5235	5.531	5.729	5.425	5.101	5.2245	5.313	5.371	5.418	5.5315	5.464	5.3665	5.763	5.593	5.4855	5.5985	5.74633	5.6195	5.2895	5.745	5.7875	5.443	5.539	5.566	5.761	5.5875	5.6125	5.638
BOCA-105	4.22447	4.59398	4.26342	4.2995	4.2675	4.572	4.9945	4.433	4.4785	4.6125	4.5325	4.5435	4.2395	5.2495	4.896	4.6365	5.0735	5.0395	4.9955	4.995	4.82567	5.282	4.93	5.3515	5.4645	5.2365	5.01	5.0075	5.2075	5.0625	5.126	5.1685
BOCA-106	4.06596	4.50324	4.48733	4.0315	4.2475	4.2575	4.412	4.784	4.3685	4.1475	4.093	4.3795	4.3555	4.318	4.163	4.118	4.254	4.251	4.5025	4.3685	4.28833	4.6285	4.3155	4.723	4.828	4.287	4.237	4.3645	4.472	4.238	4.5665	4.5065
BOCA-107	3.06727	3.05028	3.20769	2.9975	2.948	3.3155	3.5015	3.3125	2.927	3.1355	3.1505	3.0965	3.124	3.303	3.2875	3.3965	3.3015	3.7405	3.378	3.424	3.411	3.7485	3.186	3.8245	3.8385	3.464	3.4135	3.5255	3.6855	3.3845	3.6215	3.3875
BOCA-108	3.07812	2.72286	2.99529	2.943	2.9475	3.245	3.4265	3.771	3.362	3.432	3.1615	3.4775	3.8015	4.209	3.9205	4.366	4.3285	4.3925	4.109	4.1425	3.99433	4.2745	3.9335	4.349	4.605	4.082	3.8795	3.9875	4.5265	4.217	4.0545	4.0595
BOCA-109	3.56426	3.41262	3.64449	3.43	3.3825	3.497	4.024	3.9055	3.488	3.537	3.4785	3.66	3.3515	3.261	3.1635	2.9845	3.192	3.2115	3.117	3.023	3.38733	3.0335	2.9875	2.99	3.289	2.7955	2.958	3.1175	3.1075	3.4675	3.6475	3.2835
BOCA-110	3.73202	3.8313	4.03241	3.74	3.4365	4.275	4.293	3.4705	3.9735	4.266	3.9675	4.45	4.146	4.357	4.442	4.2345	4.505	4.498	4.311	4.077	4.71667	4.8825	4.5785	4.972	4.9085	4.4995	4.4995	4.566	4.5855	4.6365	4.8665	4.8695
BOCA-111	2.5351	2.39167	2.28449	2.2265	2.1855	2.5465	2.9315	3.595	2.7955	2.6885	2.239	2.257	2.6155	2.976	2.985	2.9835	2.9085	3.2395	2.9595	3.232	3.212	3.238	2.6605	3.014	3.2275	2.583	2.2355	2.877	3.0415	2.647	2.872	2.695
BOCA-112	3.78531	3.91737	4.20899	3.521	3.691	4.03	3.6915	4.234	4.052	3.9635	3.847	3.814	3.776	4.3255	4.281	4.334	4.4885	4.583	4.134	4.154	4.265	4.6335	4.2425	4.846	4.6515	4.511	4.345	4.518	4.7485	4.443	4.4025	4.4395
BOCA-113	4.15794	3.84664	3.733	3.5675	3.8655	3.7905	4.0255	4.4945	3.738	3.894	3.492	3.8115	3.839	4.27	4.1645	4.132	4.43	4.2945	4.3045	4.1725	4.01933	4.4745	4.037	4.4755	4.583	4.1605	4.132	4.261	4.2495	4.068	4.359	4.215
BOCA-114	4.45635	4.67317	4.67201	4.2875	4.6	4.7655	4.829	5.047	4.1625	4.5395	4.902	4.8195	4.522	4.832	4.5815	4.663	3.982	5.0525	4.8065	4.8625	4.92333	5.113	4.8035	5.273	5.102	4.93	4.9485	5.231	5.1105	4.95	5.1095	4.986
BOCA-115	5.17025	4.8593	5.22793	4.967	5.405	5.1885	5.7125	5.3085	5.121	5.1395	4.781	5.3355	5.355	5.8005	5.5735	5.7355	5.761	5.7575	5.869	5.9175	5.65967	5.63	5.49	5.754	5.8825	5.5495	5.6165	5.7495	5.6385	5.6235	5.721	5.6345
BOCA-116	4.73349	4.74434	4.7101	4.42	4.631	4.61	5.0515	4.5215	4.5735	4.395	4.555	4.601	4.6095	4.8935	4.6735	4.6635	4.532	4.723	4.5845	4.3825	4.48333	4.9995	4.715	4.897	5.0365	4.892	4.828	4.851	4.6995	4.7575	4.9195	4.7535
BOCA-117	3.72906	3.80685	3.97351	3.658	3.7345	3.5995	3.962	4.5275	3.7705	3.6985	3.4695	3.6685	3.4975	4.1055	4.1145	3.8725	3.692	4.0315	4.1135	4.2395	4.12233	4.2395	3.9605	4.286	4.5425	3.94	3.889	4.2155	4.2015	3.771	4.114	3.908
BOCA-118	4.44474	4.7664	5.07376	4.741	4.7415	4.8965	5.2595	4.7975	5.0235	4.986	4.844	5.1615	5.098	5.329	5.2145	4.931	5.202	5.0995	5.233	5.045	5.14667	5.425	5.0305	5.527	5.6635	5.267	5.231	5.338	5.523	5.2145	5.2795	5.352
BOCA-119	4.3162	4.45071	4.22943	4.099	4.224	4.022	4.5685	3.9535	4.374	4.4135	4.0055	4.561	4.1355	4.4915	4.097	4.4425	4.424	4.451	4.2165	4.3805	4.80633	4.897	4.639	4.995	4.905	4.62	4.722	4.817	4.924	4.693	4.6265	4.6465
BOCA-120	3.10472	3.13148	3.21947	2.9225	3.116	3.4135	3.478	4.034	3.064	3.4675	3.521	3.387	3.417	3.7025	3.5115	3.674	3.6525	3.5095	3.703	3.393	3.65033	4.2555	3.4895	4.1415	3.867	3.767	3.4535	3.9525	3.731	3.7105	3.7115	3.836
BOCA-121	4.50819	4.44865	4.5791	4.272	4.478	4.4915	4.517	4.4915	4.544	4.475	4.365	4.5135	4.1985	5.176	4.9285	4.683	4.763	5.078	5.0105	4.9875	5.10967	4.829	4.532	5.138	5.258	4.982	4.9425	5.0655	5.039	4.7985	5.003	4.671
BOCA-122	5.37151	5.46507	5.48036	4.9925	5.4825	5.34305	5.505	5.518	5.622	5.465	5.3795	5.7205	5.5955	5.652	5.4345	5.4905	5.4155	5.6035	5.4615	5.3505	5.70167	5.485	5.2005	5.545	5.7215	5.26	5.42	5.556	5.429	5.536	5.666	5.5
BOCA-123	4.92477	5.05512	4.90935	4.498	4.795	4.955	4.947	5.1025	4.7055	4.926	4.8815	5.008	4.71	4.996	5.082	4.9715	5.208	5.139	5.2995	5.3945	5.04667	5.211	5.0095	5.4375	5.4025	5.206	5.1985	5.28	5.308	5.267	5.4365	5.1415
BOCA-124	4.90409	5.03611	4.80979	4.613	4.881	4.5465	5.208	5.255	4.9365	4.959	4.926	5.012	4.8175	5.125	4.9775	5.195	5.148	5.2125	4.9985	5.297	5.284	5.3625	5.151	5.641	5.5925	5.2885	4.8545	5.425	5.3685	5.3735	5.3925	5.277
BOCA-125	3.39214	3.08308	3.24076	2.5685	2.8085	3.1205	3.469	3.081	2.912	3.0555	3.451	3.318	3.113	3.567	3.429	3.348	3.7935	3.62	3.762	3.577	3.743	3.5375	3.3995	3.9315	3.8385	3.313	3.3985	3.6145	3.6025	3.4515	3.5885	3.5265
BOCA-126	2.75789	2.68464	2.95289	2.805	2.9545	2.917	3.2075	3.3575	3.079	3.192	3.2225	3.0045	3.129	3.565	3.1845	3.7295	3.1235	3.423	3.478	3.9075	3.66933	3.685	3.1335	3.5195	3.7685	3.03	3.0685	3.146	3.483	3.416	3.4165	3.463
BOCA-127	2.8357	2.70794	3.05447	2.5097	2.843	2.909	2.9965	3.165	2.6275	2.96	2.8485	3.1305	2.8915	3.1155	3.0565	3.1015	2.7795	3.3735	2.933	3.321	3.253	3.256	2.896	3.483	3.355	2.933	3.0265	3.256	3.368	3.0375	3.119	3.2275
BOCA-128	3.03672	2.69308	3.0269	2.2855	3.019	2.773	2.9055	3.216	2.805	2.649	2.8605	2.919	2.9275	3.135	2.9305	3.1705	3.2035	3.048	2.798	2.952	3.01567	3.412	2.717	3.2305	3.416	2.844	2.8875	3.012	3.071	2.961	3.1645	3.073
BOCA-129	5.41236	5.30699	5.48524	5.421	5.4495	5.8275	5.9545	5.8235	5.5615	5.5435	5.4375	5.44	5.66	6.1265	5.9655	6.026	5.946	6.0325	5.851	5.8555	5.956	5.925	5.7335	5.971	6.066	5.82	5.9415	5.8295	5.8685	5.76	5.843	5.8435
BOCA-130	3.93136	3.72625	4.03649	3.6375	3.776	3.5885	4.0285	4.1695	4.0495	3.9035	3.657	3.8375	3.688	3.8725	3.905	3.6415	3.4315	3.791	3.772	3.619	3.667	3.8495	3.5145	3.932	3.693	3.4895	3.471	3.704	3.7515	3.7735	3.8165	3.692
BOCA-131	2.75104	2.54679	3.14386	3.0065	2.6015	2.631	3.2665	3.0795	3.086	3.049	2.914	3.0905	2.964	3.042	2.7615	3.146	2.936	3.1965	3.2435	3.014	3.43	3.46	3.011	3.6865	3.5265	3.2115	2.956	3.283	3.328	3.0335	3.388	3.2965
BOCA-132	4.24241	4.18332	3.97507	3.698	3.902	4.22	4.1585	4.55	4.3755	4.092	3.8885	4.0705	4.1845	4.136	4.306	4.283	4.256	4.326	4.1565	4.45	4.302	4.6475	4.348	4.7245	4.8035	4.363	4.5285	4.568	4.5385	4.451	4.4325	4.3415
BOCA-133	3.17517	2.85592	2.91602	2.919	2.578	3.115	3.888	3.2815	3.0855	3.228	3.7575	3.613	3.468	3.535	3.4635	3.435	3.446	3.387	3.6825	3.5825	3.673	4.142	3.482	4.287	4.066	3.36	3.294	3.784	3.7555	3.6655	3.6795	3.723

## Sheet: CDCLTDATA
ID	JC2703LT	JC2704LT	JC2705LT	JL1301LT	KC2703LT	KC2704LT	PKM0605LT	PKM0606LT	PKM0607LT	PLC0101LT	PLC0102LT	PLC0402LT	PLD1101LT	PLF1803LT	PLH0602LT	PLK0103LT	PLL0604LT	PLM0209LT	PLM2001LT	PMB1803LT	PMC0503LT	PMD2110LT	PMD2806LT	PMF0301LT	PMF1502LT	PMG0110LT	PMG0704LT	PMG2902LT	PMH1504LT	PMH2606LT	PMJ3006LT	MK1503LTC
BOCA-001	5.43794	5.0864	5.47375	4.905	5.104	5.4795	5.1365	5.5695	5.49	5.261	5.1815	5.2815	5.1595	5.71	5.3755	4.805	5.6345	5.233	4.762	5.2145	4.954	5.197	5.1755	5.399	4.822	5.44	5.3975	5.5285	5.177	5.0555	5.4435	5.1085
BOCA-002	5.17074	5.22511	5.30579	4.609	5.26	5.4315	5.169	5.232	5.1405	4.832	4.701	4.977	5.1705	5.28	5.223	4.855	5.4645	4.9645	4.8635	4.87	5.17533	5.1625	5.176	5.1625	5.3835	5.362	5.2505	5.49	5.1105	5.0855	5.258	4.9675
BOCA-003	4.30714	4.07765	4.23085	4.1245	3.9895	4.2535	4.107	4.352	4.066	3.7645	3.7885	4.112	3.8925	4.008	3.3265	3.6025	4.448	4.019	3.2855	4.1515	4.08733	4.487	4.0385	4.2105	4.4945	4.541	4.5905	4.3815	4.38	4.1295	4.2245	4.1335
BOCA-004	4.88748	5.13258	5.09549	4.907	5.3935	5.1905	4.7005	5.513	5.112	4.6155	4.551	4.7365	4.597	4.996	4.52	4.0185	5.113	4.968	4.445	4.707	4.97	4.646	4.9485	4.996	5.0935	5.0435	4.8325	5.2105	5.03	4.9105	4.9875	4.5685
BOCA-005	4.05501	3.55571	3.67244	3.349	3.5055	3.895	3.6175	3.6065	3.9895	3.5195	3.5195	3.6315	3.5195	3.5195	3.5195	3.3875	3.905	3.6875	3.6215	3.364	4.126	3.8625	3.62	3.7825	3.6725	4.0155	4.8565	3.362	3.644	3.3865	3.326	3.389
BOCA-006	4.91896	4.69727	4.99443	4.831	5.0115	5.007	4.5055	5.226	4.9175	4.6675	4.594	4.657	4.6745	5.532	4.6285	4.415	4.993	4.1885	4.3095	4.7355	4.412	5.12	4.632	4.8265	5.0725	4.9895	5.0405	5.311	4.812	4.702	4.668	4.8115
BOCA-007	3.52347	3.38798	3.17318	3.205	3.472	3.702	3.544	3.5415	3.9175	3.344	3.224	3.201	3.0395	3.7695	3.3335	3.129	3.7685	3.803	3.5025	3.9115	3.867	3.989	3.5365	3.589	3.9065	3.862	3.743	3.9165	3.8575	3.3345	2.9965	3.5015
BOCA-008	4.21176	4.30264	4.22694	3.786	3.967	3.977	4.2965	4.4315	4.061	3.722	3.796	3.93	3.7355	3.915	3.654	3.535	4.1995	3.919	3.4185	3.7575	4.36167	4.2485	3.6655	4.091	4.3545	4.176	4.089	4.216	4.075	4.0085	4.1365	3.757
BOCA-009	3.96128	3.78118	3.74165	3.7575	3.6895	3.831	4.136	3.861	3.7255	3.784	3.8665	3.596	3.9315	3.744	3.6505	3.701	3.91	3.9925	3.873	3.805	3.74367	4.278	3.9655	3.9085	4.4535	3.782	3.8145	3.828	3.846	3.6355	3.746	3.7275
BOCA-010	4.76835	4.66575	4.41075	4.3595	4.6325	4.5455	4.6915	4.791	5.077	4.5985	4.182	4.563	4.5615	4.7665	4.42	3.993	5.0025	4.664	4.469	4.779	4.579	4.965	4.7345	4.7515	4.98	4.863	4.668	5.2275	4.3595	4.569	4.7425	4.6105
BOCA-011	1.79553	1.8725	1.73798	1.4055	1.1275	1.065	1.5755	0.889	1.3215	1.363	1.4055	1.0285	1.0245	1.346	1.3475	1.2195	1.034	0.9285	1.1275	1.175	1.218	1.1265	1.343	1.222	1.0215	1.25	1.215	1.089	1.4955	1.225	1.1925	1.3085
BOCA-012	2.29955	2.74373	2.70962	2.4045	2.604	2.9885	2.261	2.753	2.563	2.7105	2.2355	2.681	2.5805	2.4585	1.6585	2.228	3.2685	2.469	2.307	2.709	2.42267	2.7285	2.129	2.3735	2.8815	2.681	2.4045	2.7505	2.6525	2.628	2.1735	2.225
BOCA-013	5.47247	5.46269	5.4589	4.952	5.452	5.052	5.707	5.187	5.3115	4.9795	4.929	5.2005	5.2755	5.389	5.3305	5.1315	5.5515	4.9895	4.92	5.1375	4.943	5.3775	5.2665	5.263	5.461	5.166	5.298	5.679	5.3775	5.2935	5.3195	5.192
BOCA-014	4.86383	4.76716	5.00432	4.2505	4.649	4.915	4.9295	4.5525	5.0825	4.481	4.0785	4.501	4.485	4.611	4.5085	4.287	5.103	4.825	4.5915	4.518	4.56567	4.796	4.478	4.631	5.345	4.9485	4.6795	5.064	4.8215	4.513	4.573	4.947
BOCA-015	4.09861	4.22911	4.37089	4.066	4.453	4.7975	4.698	4.1545	4.5295	4.6055	4.326	4.341	4.613	4.965	4.433	4.1725	4.835	4.6755	4.2545	4.9865	4.13	4.593	4.5835	4.6065	4.982	4.452	4.25	4.8105	4.5015	4.5915	4.6875	4.5465
BOCA-016	4.49045	4.40165	4.71629	4.153	5.1065	4.5075	4.551	4.483	4.56	3.905	3.946	4.2995	4.1205	4.538	4.2275	4.374	4.6795	4.215	3.9	4.396	4.08767	4.5385	4.193	4.3605	4.8325	4.758	4.1575	5.0835	4.49	4.181	4.377	4.2945
BOCA-017	4.25676	3.88326	4.43752	3.9	4.303	4.1895	4.4075	4.174	4.2165	3.7955	3.8665	3.9115	3.9305	4.293	3.745	3.579	4.583	4.3145	4.06	4.007	3.68067	4.3805	3.994	4.178	4.582	4.4975	3.9275	4.756	4.236	4.1965	4.0835	4.1245
BOCA-018	3.71857	3.35285	3.53629	3.3765	3.362	3.359	3.5835	3.914	3.3435	2.84	2.977	2.836	3.4585	3.549	2.796	3.0415	3.755	3.1765	3.3505	3.185	4.23767	3.8245	3.271	3.4105	3.448	3.6065	3.616	3.9495	3.8935	3.3145	3.222	3.1775
BOCA-019	5.12172	5.50014	4.81934	4.843	4.868	5.099	5.5365	5.015	5.1405	4.9825	4.679	4.9945	5.0615	5.5105	4.8185	4.4455	5.371	4.943	4.658	4.788	4.27233	5.2995	4.8075	4.9245	5.3205	5.159	4.9945	5.506	5.064	4.7205	5.0615	4.894
BOCA-020	4.63091	4.37364	4.393	4.06	4.622	4.31	4.7245	3.968	4.4475	4.0155	4.006	4.2725	4.034	4.674	3.5275	4.0505	4.631	4.448	3.998	4.33	3.92133	4.4635	4.337	4.458	4.9135	4.4	4.2795	4.374	4.346	3.9575	4.119	4.3145
BOCA-021	1.96598	1.24428	1.90091	1.6845	0.3495	1.0235	1.472	1.6015	1.446	1.62	2.047	0.9065	1.7855	1.7715	1.2235	1.5845	1.5285	1.642	1.725	1.3115	1.98867	1.6165	1.543	1.6045	2.008	1.677	1.568	1.412	1.919	1.4725	1.222	1.476
BOCA-022	2.98413	2.15524	1.95664	1.7495	1.533	1.731	1.218	1.8085	1.852	1.4905	2.087	1.698	2.1815	1.3115	1.29	1.5675	1.4795	1.8935	1.3175	2.04	1.806	1.7795	1.498	1.8965	2.2765	1.913	1.724	1.895	1.711	1.545	1.485	1.6475
BOCA-023	2.12667	2.41085	2.10835	1.5615	1.7385	1.5735	2.0645	2.1215	1.907	2.267	1.7345	1.6005	2.3155	1.772	1.6605	2.402	1.8435	2.5185	2.104	1.555	2.60767	2.576	2.2905	2.8245	2.843	2.392	2.4765	2.7185	2.796	2.4095	2.4405	2.5405
BOCA-024	1.99782	1.43753	1.06517	1.6945	1.4295	1.5575	1.0775	1.797	1.5395	1.7735	1.774	1.56	1.929	2.125	1.446	1.6102	1.8415	1.5305	1.05	1.8505	2.203	1.794	1.895	1.909	2.1345	1.585	1.6285	2.0385	2.1165	1.753	1.389
BOCA-025	5.2473	5.44501	5.18078	4.6595	5.206	5.203	5.156	5.3785	5.4375	4.8375	5.3875	4.9725	5.0975	5.0785	4.697	4.5565	4.9825	4.891	4.7395	4.7715	4.78433	5.0885	4.895	5.093	5.4445	5.041	5.248	5.3585	5.128	4.9925	5.164	5.008
BOCA-026	3.09601	3.41529	3.27146	3.1555	3.395	3.422	3.488	3.2195	3.156	3.1105	3.283	2.8145	2.9495	3.464	2.943	2.944	3.8175	3.178	2.7715	3.481	3.06867	2.9625	2.5835	2.85	3.689	2.898	3.223	3.4095	3.022	3.224	2.7985
BOCA-027	4.20036	4.38019	4.19317	3.9315	4.0055	4.5865	4.301	4.368	3.8695	3.9185	3.965	3.963	3.96	4.088	3.7595	3.6525	3.9725	4.1815	3.912	4.1745	4.23833	4.046	3.8575	4.2535	4.767	4.074	4.3075	4.755	4.3415	4.193	4.408	4.1575
BOCA-028	4.70023	4.19635	4.3951	4.14	4.399	4.4115	4.416	4.461	4.1345	4.1485	4.2355	4.514	4.188	4.447	4.1765	3.713	4.112	4.348	4.0705	4.3175	4.078	3.831	4.073	4.2455	4.7875	4.2465	3.9105	4.3575	3.983	4.189	4.2215	4.055
BOCA-029	4.28613	4.58459	4.4035	4.2825	4.3035	4.4045	4.291	4.234	4.5725	4.35	4.236	4.315	4.381	4.677	3.891	4.034	4.1835	4.308	3.8475	4.1195	4.19833	4.5835	4.1905	4.4745	4.9255	4.3755	4.69	5.0375	4.4955	4.275	4.347	4.092
BOCA-030	4.11766	4.11295	4.1714	4.298	3.793	4.4265	4.6135	4.182	4.3455	4.0595	4.2745	4.24	4.0955	4.444	4.222	4.0175	4.7095	4.5095	4.021	4.563	3.95067	4.412	4.092	4.277	4.5355	4.3405	4.645	4.5755	4.035	4.29	4.3535	4.2005
BOCA-031	4.06366	4.10461	3.92311	3.9115	4.0885	4.2405	4.105	4.3125	4.2175	3.738	3.77	3.9245	3.9915	3.857	3.3615	3.744	4.3145	4.1835	3.976	4.0575	4.10267	3.85	3.439	4.0155	4.3065	3.821	4.0885	3.9785	3.128	3.8135	3.8065	3.636
BOCA-032	3.9738	3.83647	3.75914	3.38	3.6825	3.7855	3.42	4.0805	3.8495	3.975	3.641	3.74	3.732	4.222	3.6535	3.6845	4.006	3.5445	3.5025	3.6495	3.67433	3.8965	3.6345	4.007	4.1815	3.761	3.7755	3.983	3.5435	4.0395	4.0345	4.085
BOCA-033	4.54455	4.19761	4.35977	4.319	4.66	4.5455	4.274	4.54	4.564	4.176	4.376	4.357	4.0855	4.604	3.8735	3.938	4.087	4.0485	3.996	4.2115	3.89	4.173	4.142	4.293	4.9125	4.104	4.3995	4.707	3.9275	4.246	4.313	3.9965
BOCA-034	2.51743	2.73572	2.56493	2.11	2.1345	1.9745	2.547	2.82	2.161	2.356	2.3885	2.356	2.542	2.4085	1.5415	1.775	2.936	2.655	2.315	2.827	2.65833	1.856	2.105	2.329	2.7075	2.144	2.285	2.4155	2.1215	2.1485	2.1965	3.2455
BOCA-035	2.43226	1.77426	2.18203	1.984	1.9505	2.2355	2.2325	2.183	2.777	2.513	2.035	2.2	2.06	2.461	2.355	2.4375	2.9755	2.021	2.477	2.5385	3.10667	2.492	2.29	2.3955	2.95	2.229	2.873	2.484	2.664	2.491	2.4115	3.166
BOCA-036	5.34311	5.37908	5.50569	5.1485	5.318	5.2925	5.3935	5.4295	5.286	5.27	4.906	4.591	5.2875	5.3445	4.903	5.1245	5.352	5.14	5.158	5.215	5.18633	5.2	5.2495	5.27	5.6195	5.2685	5.3115	5.4345	5.129	5.3695	5.454	5.1595
BOCA-037	3.18747	3.28096	3.72415	3.0815	3.3435	3.431	3.4335	3.932	3.696	3.1935	3.6955	3.1925	2.858	3.565	3.193	3.104	3.221	3.2385	2.938	3.315	2.994	2.892	3.306	2.958	3.7165	2.9725	2.9985	3.276	3.3995	2.7955	3.1135	2.85
BOCA-038	2.70098	2.28556	3.06248	2.121	2.4565	2.867	3.2015	2.9205	3.0585	2.5335	2.8535	2.5825	2.595	3.097	2.2429	2.899	2.4245	3.177	2.757	3.0165	3.237	2.8	2.8785	3.1145	3.0415	2.8935	3.0885	3.3355	2.6865	3.06	2.728
BOCA-039	3.43418	3.21179	3.33526	3.13	3.4625	3.632	3.777	3.129	3.1285	3.751	3.473	3.372	3.631	3.7635	3.2325	3.1405	3.34	3.8885	3.3165	3.9535	3.581	3.685	3.303	3.614	3.9215	3.713	3.452	3.949	3.551	3.763	3.6245	3.616
BOCA-040	4.89722	4.62751	4.88424	4.32	5.1025	4.7925	4.796	4.758	4.7755	4.1935	4.651	4.584	4.726	4.59	4.1735	4.2665	4.2155	4.7855	4.326	4.444	4.639	4.8575	4.416	4.642	4.837	4.72	4.6025	4.6565	4.6365	4.619	4.8355	4.531
BOCA-041	2.97469	3.05434	3.03783	2.6365	3.203	3.3165	3.03	3.277	3.2865	3.341	3.0925	2.938	2.582	3.526	2.8565	2.909	3.1935	3.5	3.3125	3.461	3.551	3.302	3.049	3.1095	3.633	3.249	3.3905	3.4055	2.6375	3.1085	3.0725	2.9185
BOCA-042	3.27378	2.94346	3.26856	2.939	2.937	2.944	2.772	2.79	3.2105	2.978	2.966	3.054	2.844	4.444	2.6085	2.294	2.825	2.8195	2.0665	3.2045	2.51067	2.619	2.7665	2.8435	3.0965	3.044	2.6705	3.2745	2.5655	2.7495	2.6155	2.6705
BOCA-043	4.49005	4.33568	4.08988	4.137	3.9995	4.6365	4.8055	4.7125	4.877	4.6645	4.643	4.12	4.7155	4.8525	4.578	4.676	4.7015	4.9295	4.5555	4.9015	4.66867	4.7355	4.711	4.931	5.181	4.8025	4.76	5.0715	4.5	4.8685	4.9015	4.6885
BOCA-044	3.40594	3.50309	3.59094	3.455	3.5845	4.3005	3.6595	3.781	3.7705	3.6425	3.4105	3.4025	3.517	3.6405	3.407	3.312	3.4485	3.8465	3.184	3.616	3.55767	3.1365	3.5275	3.773	3.816	3.605	3.851	3.6895	3.577	3.7455	3.4615	3.5015
BOCA-045	4.7857	4.6085	4.94454	4.388	4.7395	4.637	4.7475	5.145	4.596	4.614	4.2325	4.434	4.496	4.821	4.6765	4.3445	4.7075	4.637	4.422	4.475	4.46733	4.559	4.788	4.757	4.794	4.721	4.903	4.8785	4.601	4.4925	4.624	4.308
BOCA-046	4.25884	4.32805	4.54778	3.7805	3.8755	4.785	4.3665	4.2915	4.2285	3.9395	4.021	3.8385	3.7845	4.271	3.511	4.0035	3.6405	3.8935	3.8235	4.5255	4.10667	4.429	3.947	4.4445	4.4635	4.3465	4.052	4.2715	4.491	4.052	3.999	3.924
BOCA-047	4.90387	4.68516	4.77425	4.737	4.9305	4.805	4.714	5.05	4.921	4.854	4.4695	4.594	4.5825	5.217	4.61	4.19	4.6905	4.505	4.5145	4.668	4.63567	4.8425	4.799	4.923	5.1535	5.042	4.849	4.922	4.807	4.5465	4.9745	4.625
BOCA-048	3.76465	4.10312	4.10972	3.772	4.1635	3.902	3.65	4.0485	3.9485	4.031	3.7925	3.788	3.71	4.074	3.9615	3.808	3.9135	4.577	4.0675	4.214	3.49667	3.6565	3.9055	4.4075	4.303	3.7165	3.9855	4.286	3.656	3.984	4.165	3.785
BOCA-049	1.7242	1.32901	1.85344	1.4835	1.799	1.399	1.6005	1.3995	2.1	1.975	1.85	1.646	2.0145	1.385	0.962	1.6095	2.1785	2.33	1.4955	1.493	2.02467	1.9185	2.034	1.9585	2.186	2.0275	2.094	2.247	2.232	1.632	1.81	1.977
BOCA-050	1.84818	1.37058	1.98014	1.6605	2.3525	1.866	1.9565	2.2035	2.5625	1.638	2.049	2.249	2.2225	1.778	1.2405	1.947	1.5215	2.7345	2.302	1.899	2.189	2.187	2.063	2.2955	2.8305	2.0895	2.1095	2.727	2.181	2.044	2.4905	2.076
BOCA-051	1.92667	1.52286	1.78719	1.9315	1.2965	1.351	1.5215	1.234	1.073	1.3785	2.12	1.3975	1.5205	1.3005	0.8995	1.208	1.0285	0.962	1.0165	1.2545	1.212	1.0565	1.369	1.3085	1.089	1.225	1.2865	1.094	1.358	1.3085	1.253	1.412
BOCA-052	1.76828	1.98977	1.99379	1.3865	1.278	1.2415	1.421	1.352	2.01	1.3945	1.363	1.5055	1.2885	1.4145	0.778	1.0015	1.5775	1.4385	1.366	1.2425	1.14067	0.8605	1.1265	1.397	1.2825	1.1265	1.094	1.229	1.253	1.4415	1.3015	1.1615
BOCA-053	3.52768	3.00425	3.17111	3.2655	3.5365	3.2765	3.3465	3.621	3.594	3.354	3.248	3.5155	3.0545	3.4845	3.124	3.374	3.2605	3.821	3.388	3.3725	3.26333	3.4235	3.457	3.251	3.711	3.3995	3.228	4.046	3.193	3.0735	3.527	3.2975
BOCA-054	4.65326	4.77331	4.92514	4.4635	4.9255	4.9325	4.6425	4.915	4.7675	4.5735	4.341	4.5705	4.532	4.759	4.338	4.451	4.575	4.506	4.0045	4.4245	4.58167	4.479	4.4745	4.826	4.749	4.927	4.895	4.849	4.3865	4.5675	4.609	4.642
BOCA-055	2.99745	2.61698	2.84818	2.081	2.979	4.0995	2.9615	3.1965	3.1535	2.479	2.451	2.9495	2.6875	2.7645	2.346	2.2635	2.649	2.7925	2.6975	2.9045	3.03233	2.5515	2.3625	2.637	3.1235	2.393	2.5225	3.1205	2.279	2.569	2.2945	2.513
BOCA-056	3.68442	3.32449	3.61667	3.196	3.7295	3.736	3.8145	3.921	3.691	3.5025	3.6445	3.5215	3.406	3.9245	2.3855	3.3435	3.5115	3.7935	3.4405	3.672	3.56233	3.623	2.9905	3.857	4.262	3.8485	3.4755	4.3405	3.5865	3.3535	3.804	3.356
BOCA-057	4.63235	4.47853	4.72548	4.16	4.706	4.659	4.695	5.1685	5.068	4.148	4.3935	4.5	4.1565	4.9765	4.2955	4.2755	4.6355	4.7935	4.0765	4.61	4.55767	4.551	4.446	4.7095	4.5845	4.7415	4.182	4.7565	4.1875	4.338	4.3705	4.1075
BOCA-058	2.83337	2.45957	2.38586	2.212	2.859	2.1475	2.5325	2.497	2.751	2.725	2.4675	2.7715	2.77	2.7245	1.5235	2.622	1.9975	3.105	2.2985	2.744	2.63133	2.7575	2.346	2.4665	2.9965	2.7285	2.562	3.302	2.728	2.0605	2.1965	2.506
BOCA-059	4.26827	4.45374	3.97635	4.256	4.832	4.736	4.437	4.3535	4.4915	4.528	4.408	4.33	4.2915	5.4255	4.072	4.52	4.369	4.466	4.0545	4.778	4.031	4.636	4.079	4.257	5.2905	4.587	4.374	4.8235	4.301	4.323	4.4655	4.265
BOCA-060	3.96448	3.53616	4.21213	3.5365	4.101	3.8145	3.6955	3.71	3.617	3.486	3.3255	3.377	3.5845	3.4685	3.2965	3.122	3.7305	3.4595	3.168	3.6065	3.61233	3.7275	3.608	3.4775	4.0475	3.6825	3.2755	4.1745	4.074	3.3335	3.2715	3.3465
BOCA-061	5.60232	5.44761	5.80337	5.8735	5.625	5.6405	5.0555	5.698	5.6635	5.2125	5.3255	5.3175	4.9345	5.7055	5.136	5.24	5.288	5.273	5.015	5.2265	5.33567	5.2995	5.2035	5.2265	5.494	5.5345	5.2465	5.659	5.2225	5.378	5.1815	5.136
BOCA-062	4.24075	3.60186	4.27417	3.4255	4.156	4.044	5.4275	4.6895	4.1445	3.9185	3.7575	4.0855	3.746	4.2565	3.5025	3.871	4.9765	4.1635	3.651	4.086	3.85833	4.123	3.5065	4.0485	4.054	4.247	4.0705	4.674	4.218	3.797	3.62	3.935
BOCA-063	5.55696	5.35406	5.19125	5.283	5.7365	5.432	5.7925	5.727	5.22	5.2615	5.1765	5.04	4.904	5.477	5.52	5.2435	5.462	5.2875	4.977	5.1525	5.44133	5.211	5.158	5.326	5.4335	5.398	5.287	5.326	5.0415	5.4645	5.306	5.393
BOCA-064	1.77959	1.25393	1.59628	1.8925	1.615	1.679	2.1725	2.4145	1.737	1.952	2.1915	2.135	1.718	1.1125	1.217	1.762	1.6165	2.443	0.9695	1.4925	1.652	1.5835	2.1215	1.784	2.3875	2.155	1.7725	2.308	2.1215	1.8405	1.771	1.8595
BOCA-065	5.00281	4.57813	4.74582	4.505	4.8465	4.82	4.8345	4.549	5.059	4.505	4.7375	4.9005	4.2	4.9275	4.089	4.4915	4.6055	4.676	4.157	4.793	4.477	4.5375	4.7795	4.581	4.848	4.742	4.8335	4.521	4.4725	4.6865	4.772	4.4255
BOCA-066	5.1052	5.08731	4.81352	4.782	4.9785	4.837	5.1175	5.136	5.1925	4.814	4.8925	4.9195	4.825	5.3355	4.8595	4.836	4.7425	4.8845	4.574	4.909	4.72733	4.7595	4.9015	4.772	5.1835	5.129	4.98	5.336	4.4695	4.9785	5.07	4.814
BOCA-067	4.62094	4.67689	4.67776	4.529	4.738	4.828	4.6845	5.0845	4.5995	4.5825	4.63	4.536	4.311	4.559	4.2865	4.1235	4.3805	4.532	3.9235	4.2855	4.49867	4.4415	4.3325	4.5155	5.0495	4.8215	4.7225	5.052	4.091	4.55	4.4835	4.256
BOCA-068	4.45736	4.93688	4.75584	4.7195	5.106	4.491	4.614	4.93	4.21	4.392	4.5185	4.505	4.145	4.922	4.2645	4.115	4.335	4.2205	3.9485	4.4435	4.04167	4.4205	4.4645	4.417	4.784	4.2025	4.222	4.738	4.8585	4.1455	4.458	4.011
BOCA-069	4.75198	4.37032	4.04269	4.19	4.4245	4.594	4.555	4.842	4.57	4.5455	4.3615	4.438	4.423	4.851	4.194	4.345	4.552	4.513	4.4565	4.505	4.16967	4.4225	4.1945	4.478	4.8065	4.5205	4.2845	5.2765	4.4105	4.2975	4.2095	4.3635
BOCA-070	5.49468	5.30944	5.4967	5.3395	5.7835	5.227	5.3275	5.1805	5.349	4.8095	5.1425	5.145	5.038	5.2975	5.1335	4.963	4.655	5.126	4.724	4.9945	5.127	5.2115	5.0625	4.9645	5.495	5.436	4.911	5.315	4.989	5.155	5.169	4.8865
BOCA-071	4.04955	3.79279	4.24455	3.645	4.236	3.9485	4.107	4.3235	4.046	3.5045	3.3695	3.8355	3.799	3.8505	3.5625	3.739	4.0605	3.703	3.453	3.8025	3.658	3.7475	3.752	3.749	4.0745	4.216	3.838	4.225	3.4625	3.48	3.44	3.411
BOCA-072	4.09104	3.93503	3.69386	3.909	4.168	4.17	4.121	4.177	4.2685	4.0295	3.3165	3.8385	3.626	4.2925	3.4355	3.8365	4.226	3.6595	3.783	3.9015	3.752	3.384	3.242	3.9545	4.15	4.3085	4.068	4.173	4.1545	3.623	3.674	3.5545
BOCA-073	4.91617	5.38902	5.17365	4.7805	4.8215	5.1605	5.1405	5.5045	5.01	4.943	5.058	4.925	4.7075	5.7095	5.0805	4.952	5.067	5.0085	4.781	4.9655	5.05367	4.956	4.991	5.2085	5.1315	5.1545	5.083	5.1795	4.901	4.958	5.007	4.9315
BOCA-074	2.20789	1.48142	0.821726	1.13	1.034	1.477	1.579	1.653	1.781	1.545	2.18	1.459	1.7515	1.4115	1.1125	1.4285	1.2455	1.267	1.4285	1.4755	1.53433	1.397	1.1615	1.343	1.7155	1.2855	1.4415	1.369	1.3135	1.1495	1.0165	1.215
BOCA-075	5.19677	5.05764	5.1163	4.819	5.523	5.3455	5.4005	5.2415	5.2705	5.026	4.9855	5.0035	4.784	5.0325	4.6075	4.958	4.9085	4.7995	4.6535	4.8415	4.885	4.861	4.895	4.836	5.211	5.1735	5.19	5.2505	5.019	4.921	5.2515	4.8785
BOCA-076	4.20079	3.54611	4.24031	3.9765	4.1215	3.982	3.8615	4.1965	3.683	3.6515	3.959	3.9155	3.984	4.103	3.792	3.4565	4.657	3.9885	3.7055	3.8305	4.05833	4.0685	3.548	4.219	4.454	3.9845	3.9895	4.113	4.0075	3.828	3.9935	3.787
BOCA-077	4.93529	4.43057	4.61465	4.216	4.7185	4.8315	4.5365	4.8705	4.6405	4.3635	4.431	4.3935	4.5965	4.8365	4.3205	4.305	4.223	4.6745	4.0695	4.9895	4.32233	4.526	4.7265	4.627	5.06	4.854	4.626	5.059	5.201	4.5905	4.4255	4.408
BOCA-078	5.36337	4.6877	4.95811	4.3635	4.8395	4.873	4.875	4.8605	4.8555	4.622	4.39	4.6565	4.564	4.987	4.5075	4.4345	4.408	4.9415	4.685	4.303	4.72867	4.3375	4.3905	4.8055	4.868	4.964	4.55	5.001	4.427	4.4825	4.7755	4.3605
BOCA-079	3.88151	3.90953	3.95257	4.0025	4.0925	4.1595	3.7825	4.422	4.0355	3.869	3.5715	3.924	3.995	4.428	3.3185	3.17	3.594	4.012	3.628	3.905	3.85367	3.7705	3.4505	3.822	4.275	3.776	3.74	4.238	4.365	3.806	4.7965	3.625
BOCA-080	4.67871	4.68183	4.26113	4.2455	5.066	4.832	4.7585	4.76	4.6755	4.7225	4.2715	4.2755	4.77	4.881	4.41	4.5795	4.974	4.9485	4.4635	4.987	4.388	4.655	4.625	4.6715	5.194	5.188	4.6305	5.194	5.0755	4.6925	4.9395
BOCA-081	3.65026	3.48928	3.77199	3.156	4.0735	3.904	3.2115	4.084	4.0085	3.922	3.5615	3.7005	3.5135	4.354	3.64	3.677	3.809	3.906	4.0205	4.3105	4.546	3.855	3.8085	3.8805	4.356	4.39	3.6985	3.9425	3.7515	3.6505	3.7485	3.6785
BOCA-082	3.65828	3.59998	3.45701	3.217	3.919	3.6245	3.5915	3.581	3.7675	3.459	3.3025	3.294	3.338	3.761	3.047	3.6935	3.8275	3.747	3.294	3.993	3.46933	3.988	3.896	3.8425	4.3765	4.1595	3.6275	4.277	3.8965	3.4085	3.5255	3.8015
BOCA-083	3.46375	3.69673	3.47378	3.6145	3.592	3.826	3.3665	3.9315	3.569	3.5135	3.5615	2.957	3.7565	3.8815	3.18	3.087	3.591	3.7305	3.4835	3.693	3.49967	3.243	3.501	3.2285	3.892	3.9695	3.109	3.818	3.762	3.261	3.6105
BOCA-084	1.42255	1.50216	1.64154	1.8905	1.5305	1.749	1.985	1.2655	1.582	1.238	1.7595	1.5815	2.023	1.6965	0.962	1.5805	0.977	2.1145	1.633	2.04	1.574	1.8715	1.8965	1.6845	2.308	2.0195	1.7345	2.1185	2.02	1.4555	1.365	1.7155
BOCA-085	4.56413	4.83362	4.6491	4.265	4.7985	4.9855	4.306	4.82	5.1325	4.818	4.582	4.349	4.8045	5.192	4.9745	4.4825	4.4695	4.9275	4.7545	4.887	4.65333	4.569	4.8325	4.866	4.928	5.2195	4.951	5.1955	4.802	4.7575	4.994	4.7955
BOCA-086	3.04695	2.76002	2.59942	2.917	3.2955	2.8275	3.046	2.7215	2.737	2.754	2.8825	2.821	3.0205	3.3205	2.5135	2.939	2.917	3.0865	2.742	3.035	2.88633	2.413	2.4425	2.759	3.364	3.2565	2.4765	2.769	2.728	2.515	2.7415	2.4765
BOCA-087	5.07565	5.08734	5.11605	4.6085	5.2885	5.2205	4.6755	5.08	4.9385	4.6005	4.548	4.758	4.3745	4.8545	4.486	4.5855	5.089	4.7215	4.6445	4.6345	4.77733	4.9045	4.5015	4.7725	5.1435	4.978	4.4995	4.887	4.586	4.595	4.7355	4.549
BOCA-088	5.28677	4.8264	4.73927	4.412	5.0065	4.808	5.047	5.2235	5.287	4.8455	4.814	4.9025	4.856	5.353	4.624	5.0165	4.8915	5.071	4.976	4.9565	4.97133	4.81	5.0695	5.0745	5.1485	5.3015	5.014	5.26	5.2275	4.9595	4.8215	4.968
BOCA-089	4.10809	4.07042	4.23111	3.911	4.3235	4.397	4.5195	4.638	4.6065	4.205	4.1685	3.875	4.1225	5.112	4.1595	3.7055	4.2405	4.4855	4.1805	4.411	4.38733	4.414	3.9735	4.448	4.4925	4.662	4.55	4.5385	4.3255	4.3325	4.099	4.113
BOCA-090	3.71365	3.67834	3.08074	3.731	3.9985	4.071	4.03	3.8815	4.017	4.171	3.2235	3.6185	3.953	4.0705	3.868	3.6665	4.087	4.519	3.97	3.8815	3.831	3.88	3.9115	4.1515	4.6745	4.2675	3.957	4.253	3.539	4.0105	3.5735	3.7655
BOCA-091	2.96223	3.09466	3.4261	2.659	3.185	3.0795	2.676	3.2155	2.796	3.442	3.077	3.3815	3.035	3.7305	2.7705	2.9325	4.8195	3.373	2.995	3.094	3.16767	2.637	3.0365	2.5825	3.671	2.9985	3.402	3.564	3.333	3.129	3.051	2.633
BOCA-092	2.60651	2.92279	3.03613	2.568	3.3695	2.94	3.3485	3.415	3.0325	3.054	3.1825	2.957	2.876	3.3195	2.563	2.9505	2.8165	2.9725	3.1845	3.5465	3.26833	2.9195	2.886	2.8265	3.529	3.347	2.851	3.2805	3.268	2.9165	3.1165	3.0955
BOCA-093	5.17723	5.09969	5.26572	5.2265	5.489	5.4525	5.209	5.759	5.4055	5.3335	4.7735	5.3325	5.3575	5.5535	5.3255	4.9995	5.173	5.3045	4.962	5.2435	5.19667	5.385	5.451	5.363	5.491	5.5065	5.1845	5.5675	5.2055	5.509	5.336	5.2195
BOCA-094	3.51441	3.67981	4.02705	3.5095	3.864	3.945	3.817	3.6325	3.302	3.692	3.5955	3.4395	3.8685	4.1335	3.1495	3.6735	3.814	3.955	3.9355	3.682	3.62733	4.0855	3.7505	3.877	4.41	4.2745	3.485	4.164	3.5935	3.5845	3.8045	3.4145
BOCA-095	4.73551	4.69493	4.72053	4.347	4.9385	4.6945	4.6745	4.7965	4.677	4.737	4.5765	4.681	4.61	4.917	4.44	4.4335	4.4995	4.7335	4.559	4.68	4.74267	4.337	4.8675	4.842	5.1295	5.083	5.041	4.978	4.575	4.9905	4.914	4.5895
BOCA-096	3.88845	3.60681	3.76811	3.6945	4.0755	4.2715	4.192	4.8485	4.063	4.2745	3.7705	4.126	3.993	4.3405	4.0055	3.8585	4.3605	4.2275	3.991	4.5115	3.986	3.9565	4.2555	4.281	4.5185	4.256	4.1175	4.138	4.124	4.0805	4.037	4.0945
BOCA-097	1.34949	1.26574	1.89338	1.3405	1.1225	0.588	0.866	1.438	1.2155	1.319	2.002	1.605	1.812	1.4725	0.962	1.2125	1.4775	0.8115	1.7725	1.13	1.083	1.225	1.222	1.389	1.4225	1.358	1.6115	1.3015	1.5645	1.4345	1.194	1.2825
BOCA-098	2.79433	2.8545	2.19875	2.6965	3.471	2.8565	2.2015	2.724	2.777	2.4235	2.2245	2.5925	2.349	2.475	1.391	2.1125	2.1865	2.2865	2.7105	2.7735	2.48167	2.5675	2.0885	2.229	2.914	2.314	2.535	2.6185	2.7045	2.5435	2.093	2.1485
BOCA-099	4.92952	4.26703	4.70774	4.255	4.4375	4.575	4.3115	4.746	4.8505	5.0275	4.479	4.4515	4.29	4.7055	4.6645	4.207	4.356	4.64	4.6795	4.896	4.62167	4.364	4.478	4.0595	4.2485	4.5005	4.133	4.8965	4.4415	4.168	4.4385	4.5705
BOCA-100	3.62631	3.63288	3.62306	3.4945	3.65	3.895	4.0955	4.1135	3.93	3.751	3.446	3.537	3.6795	3.669	3.2405	3.5165	3.5695	3.726	3.5545	3.7395	3.75933	3.938	3.7025	4.275	4.7875	4.844	4.1245	3.937	3.432	3.2675	3.614	3.427
BOCA-101	4.93014	4.89064	4.86148	4.4085	4.7755	4.7105	3.943	3.81	4.1425	4.43	4.4155	4.444	4.416	4.81	3.671	4.3825	4.8025	4.7255	4.523	4.665	4.39567	4.7825	4.4975	4.5295	4.995	4.5785	4.694	4.937	4.5565	4.463	4.603	4.3785
BOCA-102	1.69862	1.20749	1.46976	1.171	1.516	1.168	1.77	1.6575	1.646	1.736	1.9475	1.804	1.802	1.4465	1.1225	1.3175	1.073	1.652	1.3745	1.5085	1.23467	1.7495	1.545	1.551	1.544	2.0605	1.6045	2.1075	1.7	1.5175	1.222	1.654
BOCA-103	1.50852	1.72902	2.02569	0.9645	0.2385	0.889	1.372	1.371	1.4645	1.566	1.653	1.4365	1.7025	1.471	1.416	1.263	1.462	1.258	1.4365	1.1395	1.27967	1.0565	1.215	1.222	1.2855	1.4225	1.225	1.089	1.25	1.1095	1.343	1.4725
BOCA-104	3.46508	2.81983	2.74391	2.4545	3.296	3.306	3.3645	2.927	2.7565	2.829	2.8275	2.706	3.0465	3.3035	2.6275	3.0565	3.4005	3.4495	3.272	3.3065	3.569	2.8515	3.04	3.168	3.7565	3.2755	3.2875	3.7465	3.518	3.296	2.4445	3.1095
BOCA-105	1.48142	1.75067	1.5207	1.244	0.977	1.532	1.805	1.462	1.9095	2.021	1.673	1.8635	1.167	1.82	1.1275	2.23	1.954	2.1795	2.2495	2.284	1.781	2.8	2.6885	2.4695	2.6345	2.5305	1.73	2.921	3.0635	2.3235	2.2295	2.6635
BOCA-106	2.38048	2.57006	2.43574	2.3585	2.53	2.571	2.2245	2.7585	2.7985	2.6945	2.113	2.5325	2.412	2.2235	1.4385	2.2105	2.1185	2.224	2.74	2.582	2.40633	2.2415	2.336	2.3945	2.9925	2.5045	2.4495	2.805	2.5175	2.2715	2.0405	2.363
BOCA-107	1.72856	1.5536	1.93208	1.393	1.0285	1.0465	1.778	1.396	1.08735	1.4795	1.1045	1.225	1.017	1.217	1.4845	1.9745	1.374	1.8015	1.0965	1.0205	1.51033	1.225	1.0365	1.397	1.545	1.696	1.6335	1.5685	1.365	1.3355	1.1575	1.4485
BOCA-108	2.01659	1.86345	1.20749	1.0845	1.3265	1.3385	1.366	2.48	2	1.228	2.397	1.3185	1.2805	1.1815	1.0305	1.148	1.332	1.3095	1.148	0.954	1.211	1.7445	1.434	1.094	1.276	1.585	1.2855	1.1695	1.25	1.0055	0.9815	1.6515
BOCA-109	1.93071	1.32222	1.42867	1.659	1.639	1.7195	1.889	2.036	1.8515	2.4295	1.877	2.067	1.3115	2.2705	1.234	1.3225	1.567	1.8575	1.343	2.2825	1.91733	1.59	1.7405	1.7325	2.221	2.2	2.094	2.281	1.974	1.945	1.642	1.8265
BOCA-110	2.1287	1.99561	2.12315	1.875	2.1665	1.951	2.321	1.761	2.0655	2.1785	2.6325	2.56	2.05	1.93	2.1795	1.732	2.6105	2.425	2.312	2.1825	2.869	2.377	2.337	2.511	2.5615	2.523	2.232	2.8705	2.6075	2.426	2.101	2.264
BOCA-111	1.7309	1.65353	2.16563	1.314	1.0965	0.772	1.4055	1.5375	0.962	1.1915	1.6875	1.065	1.5955	1.2105	0.477	0.6155	1.0395	1.2155	0.8815	1.1325	1.412	1.276	1.1925	1.1265	1.343	1.315	1.365	1.2545	1.25	1.1265	1.1925	1.094
BOCA-112	1.38021	1.96291	1.37448	1.2965	1.3215	1.2425	1.6215	0.9285	1.5015	1.624	1.728	1.9575	1.804	1.347	1.079	1.273	1.3265	1.2005	1.452	1.342	2.07033	1.745	1.543	1.545	1.5645	1.88	1.4645	1.25	1.734	1.315	1.187	1.256
BOCA-113	2.48697	2.34233	1.2312	1.522	1.8925	1.5115	1.5225	2.0255	1.4955	1.956	1.9525	1.943	2.0575	2.0385	1.079	1.9865	1.9575	2.1305	1.8065	1.9505	1.37933	1.8265	1.8365	1.839	2.2835	2.0355	1.746	1.915	1.397	1.666	1.654	1.6335
BOCA-114	2.23506	2.40716	2.10249	1.841	2.488	2.4905	2.2455	2.2245	1.6645	2.493	2.2825	2.6995	2.6215	2.572	1.7445	2.512	4.191	2.925	2.6275	2.7215	2.45967	2.104	2.4975	2.4145	2.7575	2.6255	2.4925	2.8125	2.5405	2.286	2.321	2.249
BOCA-115	2.67806	2.24459	2.4214	1.8455	2.8285	2.403	2.264	2.546	2.3875	1.804	2.236	2.4565	1.7575	2.27	0.894	2.639	2.384	2.3615	2.2795	2.9975	2.11667	1.909	2.236	2.303	2.552	2.35	2.3405	3.0925	2.001	2.076	1.7725	2.104
BOCA-116	2.42703	2.73685	2.35371	2.0915	2.926	2.668	2.8755	2.361	2.804	2.718	3.0465	2.661	2.6975	3.125	2.064	2.456	2.7005	3.121	2.461	2.535	2.73133	2.757	2.148	2.406	2.9675	2.974	2.7035	3.01	2.2455	2.614	2.469	2.5305
BOCA-117	1.95424	2.29198	1.60953	1.667	1.5415	1.5525	1.7355	2.533	1.592	1.706	1.7825	1.899	1.778	1.6185	0.972	1.3475	1.72	1.3585	1.9805	2.544	2.464	1.513	1.632	1.66	2.2835	2.0355	1.9225	1.9875	1.973	1.4695	1.6115	1.6255
BOCA-118	2.87949	2.9811	3.40075	3.1185	3.3835	3.3855	3.392	2.831	3.6995	3.4645	3.6325	3.404	3.264	3.6515	3.02	3.332	3.6995	3.5845	3.542	3.3975	3.366	3.7215	3.2875	3.6965	3.9875	3.596	3.4235	3.3415	3.664	3.38	3.2365	3.491
BOCA-119	2.45983	2.07659	2.0974	2.2075	2.595	1.8955	2.9335	1.989	2.8945	2.634	2.0865	2.483	2.3525	2.684	1.662	2.71	2.7995	2.7515	2.4415	2.9275	2.89933	2.3435	2.6815	2.6795	2.829	2.672	2.5785	2.5005	2.675	2.477	1.97	2.5035
BOCA-120	1.88395	2.37202	1.80373	1.5285	1.004	1.623	2.0945	1.7805	1.4465	1.808	2.2585	1.3785	1.8015	1.3265	0.9225	1.2425	1.0835	1.355	1.057	1.095	1.26867	1.3135	1.225	1.194	1.3485	1.369	1.358	1.343	1.194	1.4915	1.059	1.089
BOCA-121	1.3525	1.67532	1.15482	1.564	1.884	1.2875	1.4305	1.57	1.936	1.7215	1.6955	1.7575	2.3265	1.763	1.43	1.2275	1.3255	1.703	1.957	2.2515	2.18	1.315	1.4185	1.707	2.175	1.9295	1.845	2.0795	1.343	1.389	1.2825	1.315
BOCA-122	2.5919	2.6251	2.62049	1.771	3.0715	2.775	2.5775	2.3085	2.9625	2.7345	2.4955	3.167	2.592	3.2505	2.358	2.8915	2.994	3.1855	2.923	3.1135	3.217	2.864	2.353	2.7155	3.311	2.759	2.8105	3.2555	2.687	2.506	2.1815	2.532
BOCA-123	2.89732	2.88049	2.80817	2.586	3.0365	3.036	2.8225	2.8555	2.9115	3.244	2.876	3.1155	3.023	3.447	3.0045	3.2635	3.411	3.603	3.3675	3.913	3.29333	2.9015	3.0785	3.338	3.499	3.63	3.206	3.3855	2.831	3.257	3.0525	3.0575
BOCA-124	2.51111	2.63568	2.47149	2.21	2.5775	2.375	2.793	2.6025	2.4415	2.644	2.0865	2.5415	2.6545	2.5195	1.72	2.1595	2.791	2.742	2.4695	2.9925	2.93033	2.5085	2.63	2.646	2.9865	2.639	2.2695	2.87	2.1155	2.678	2.219	2.4055
BOCA-125	1.45317	2.02773	1.4642	1.2525	0.588	1.092	1.1355	1.588	1.159	1.525	2.1965	1.7825	1.9005	2.2225	1.1275	0.778	1.273	1.2005	1.5695	1.389	1.75267	1.4225	1.1615	1.222	1.241	1.343	1.2905	1.1375	1.1615	1.3085	1.213	1.315
BOCA-126	1.9352	0.889076	1.21244	1.19	1.179	0.671	1.462	1.458	1.228	1.756	2.173	1.2645	1.954	1.263	1.4145	1.6005	0.9285	1.544	1.3065	1.95	1.57933	1.2545	1.3015	1.222	1.525	1.412	1.4695	1.4485	1.365	1.315	1.397	1.539
BOCA-127	2.07415	1.91924	1.58718	1.3815	1.3165	1.2005	1.4915	0.916	2.123	1.4825	1.897	1.6895	1.272	0.8315	1.217	1.034	1.465	1.477	1.322	1.852	1.64133	1.4465	1.358	1.666	1.7345	1.4955	1.585	1.5045	1.689	1.215	1.553	1.4465
BOCA-128	1.40977	1.12764	1.43926	1.365	1.4955	1.3045	1.525	1.5525	1.405	1.0285	1.819	1.5735	1.6015	1.087	1.263	1.516	1.7615	1.7745	1.642	1.948	1.67333	1.5335	1.4485	1.4955	1.5885	1.8045	1.392	1.049	1.215	1.4245	1.089	1.2035
BOCA-129	2.51781	1.76005	2.27965	2.189	2.662	2.583	3.0205	2.1945	2.8485	2.466	2.3935	2.321	2.467	3.1835	2.3525	3.096	3.5645	3.204	3.1355	3.646	3.33633	2.744	2.886	2.818	3.44	2.9485	3.0205	3.2215	2.9225	2.6	2.5195	2.816
BOCA-130	2.14428	2.25529	1.98464	1.7655	2.28	1.855	1.89	1.9495	2.5095	2.4655	1.886	1.9195	2.3325	2.5045	2.0695	2.025	2.2485	2.8	2.321	2.5295	2.51067	2.2445	1.9415	2.481	2.464	2.331	2.3195	2.702	2.427	2.161	1.956	2.0595
BOCA-131	1.90471	1.57461	0.906457	1.2155	0.5	1.792	1.68	1.19	1.4925	1.4225	1.607	1.7515	1.711	2.178	1.366	0.8115	1.244	1.2125	1.393	1.5115	1.49333	1.225	1.276	1.215	1.3395	1.4695	1.2665	1.215	1.1495	1.256	1.12	1.343
BOCA-132	2.36668	2.16473	1.8231	1.7735	1.8175	2.2125	1.682	1.898	2.309	1.8855	2.2595	2.395	2.4185	1.7885	1.346	1.6	1.9165	2.3075	2.0615	2.5055	2.01433	1.8115	2.1655	2.2125	2.2475	2.161	2.3625	2.506	1.7405	1.975	1.6045	1.5885
BOCA-133	1.81924	1.19635	0.981894	1.55	1.3295	1.392	1.914	1.2545	1.161	1.6885	2.368	1.7755	1.739	1.5465	1.2965	1.269	1.3885	1.3265	2.067	2.238	1.43533	1.334	1.8095	1.6845	2.066	1.707	1.6925	1.757	1.94	1.4915	1.2545	1.521

## Sheet: SEDIAPVDATA
ID	JC2703PV	JC2704PV	JC2705PV	JL1301PV	KC2703PV	KC2704PV	PKM0605PV	PKM0606PV	PKM0607PV	PLC0101PV	PLC0102PV	PLC0402PV	PLD1101PV	PLF1803PV	PLH0602PV	PLK0103PV	PLL0604PV	PLM0209PV	PLM2001PV	PMB1803PV	PMC0503PV	PMD2110PV	PMD2806PV	PMF0301PV	PMF1502PV	PMG0110PV	PMG0704PV	PMG2902PV	PMH1504PV	PMH2606PV	PMJ3006PV	MK1503PV
BOCA-001	6.15556	6.25224	6.37531	6.219	6.16067	6.347	6.331	6.36933	6.08967	6.17233	6.044	6.295	6.11033	6.099	6.06933	6.25967	6.15033	6.03767	6.06933	5.953	6.28233	6.03267	5.863	6.01867	6.009	5.90867	5.923	5.94967	5.934	5.90167	5.958	5.986
BOCA-002	6.15975	6.21602	6.15152	6.024	5.73167	5.94767	6.21633	5.99067	5.87167	5.84367	5.70233	6.05867	5.628	5.86567	5.977	5.95367	5.96567	5.75167	5.93233	5.89567	5.81033	5.85533	5.78767	5.78967	5.77567	5.69333	5.80367	5.79933	5.82733	5.65367	5.75	5.8
BOCA-003	5.6081	5.7244	5.78303	5.49767	5.36367	5.477	5.859	5.64567	5.402	5.586	5.28267	5.63967	5.122	5.95567	5.79533	6.068	5.125	5.64433	5.53433	5.63933	5.98267	5.904	5.678	5.855	5.881	5.66	5.60467	5.74733	5.68833	5.58233	5.62667	5.736
BOCA-004	6.48189	6.38874	6.45054	6.46633	6.359	6.31833	6.481	6.47233	6.48	6.47467	6.06033	6.49933	6.26233	6.321	6.396	6.463	6.32433	6.15467	6.22033	6.238	6.35633	6.10233	6.00333	6.101	6.10067	6.01367	6.04733	6.02233	6.00433	6.021	6.052	6.10533
BOCA-005	5.87223	5.79027	5.94987	5.43233	5.69267	5.53033	5.97767	6.056	5.90467	5.673	5.685	5.76467	5.40067	5.64833	5.65267	5.544	5.653	5.45	5.39933	5.40667	5.52867	5.561	5.39233	5.52833	5.53633	5.18867	5.37267	5.41267	5.427	5.56267	5.47133	5.684
BOCA-006	5.71524	5.85256	6.11702	5.94467	5.96267	5.94067	6.13967	6.01567	6.05367	5.77567	5.68	5.808	5.60633	6.014	6.12367	5.61233	5.92933	5.73667	5.88533	5.877	5.83933	5.94967	5.781	5.84233	5.902	5.774	5.81	5.785	5.64867	5.67567	5.74933	5.82867
BOCA-007	5.56059	5.02175	5.39699	5.136	5.391	5.375	5.47567	5.603	5.312	5.10567	5.276	5.50033	4.72033	5.55567	5.46333	5.511	5.31767	5.31367	5.52533	5.25867	5.513	5.661	5.356	5.53533	5.54233	5.34933	5.319	5.28733	5.13433	5.062	5.17433	5.464
BOCA-008	5.86283	5.93846	5.88064	6.04467	6.06367	5.90067	6.187	5.99933	6.06033	6.043	6.091	6.28267	5.79167	6.06567	6.24067	6.11367	6.138	5.84333	5.88667	5.98933	5.99733	5.92933	5.83133	5.91933	5.81	5.71433	5.71967	5.83367	5.80933	5.82367
BOCA-009	5.78404	5.68438	5.75832	5.46767	5.67633	5.662	5.89333	5.80333	5.317	5.47467	5.58033	5.714	5.12233	5.892	5.21567	5.61533	5.50667	5.511	5.812	5.681	5.573	5.80667	5.51433	5.805	5.75367	5.65933	5.63633	5.68533	5.63833	5.64067	5.58733	5.74833
BOCA-010	6.27343	6.25318	6.31369	6.40867	6.35067	6.36467	6.387	6.43133	6.567	6.48933	6.38467	6.49333	6.17567	6.25733	6.241	6.195	6.14633	5.95433	6.10167	6.05033	6.25833	5.945	5.866	5.90833	5.85067	5.82833	5.78933	5.76667	5.66933	5.89567	5.91733	5.961
BOCA-011	1.94343	1.94422	1.84701	1.40167	1.47233	1.709	1.80967	1.27533	1.33833	2.01967	1.44	1.69033	1.85267	1.50667	1.768	1.39233	1.791	1.75033	1.34267	3.79733	2.206	2.852	1.795	1.82867	1.93833	1.778	1.52433	1.93633	2.53733	1.47567	1.881	1.55767
BOCA-012	5.03026	4.93603	5.18235	4.89233	4.89067	4.59667	4.99967	4.95367	4.35	4.74067	4.71633	4.72833	4.48567	5.021	5.05867	4.897	4.994	4.91933	5.07767	4.95867	4.953	5.23433	4.94933	5.12867	5.198	5.01867	4.944	5.13633	5.14933	4.981	4.95933	5.18467
BOCA-013	6.29779	6.37334	6.25168	6.25967	6.40767	6.285	6.37667	6.36033	6.36367	6.255	6.14633	6.26367	6.01333	6.34333	6.407	6.334	6.22267	6.07067	6.198	6.195	6.20467	6.11733	6.01767	6.107	6.10367	6.08667	6.04633	6.04233	6.00933	5.99933	6.03433	6.02733
BOCA-014	6.33442	6.28304	6.40749	6.24367	6.368	6.114	6.331	6.43033	6.43167	6.29567	6.076	6.27567	6.058	6.22367	6.26033	6.15067	6.15233	5.998	6.04133	6.034	6.263	5.99933	5.78733	5.94167	5.945	5.90767	5.90467	5.90433	5.804	5.94	5.98433	6.02567
BOCA-015	6.15112	6.09299	6.07828	6.115	6.21733	6.115	6.26567	6.27233	5.90333	5.733	5.68967	6.01167	5.58833	5.97467	5.984	6.05367	5.91433	5.81033	5.94633	6.005	5.903	6.01633	5.81933	5.96033	5.938	5.87167	5.834	5.92133	5.86633	5.86833	5.843	5.87667
BOCA-016	6.2694	6.2524	6.29521	6.204	6.252	6.058	6.30467	6.38333	6.13067	6.19367	5.80133	6.23733	5.87367	6.25933	6.186	6.361	6.20967	6.03767	6.13367	6.141	6.221	6.07667	5.94267	6.04167	6.02467	5.971	5.89867	5.91767	5.80033	5.65367	5.93733	6.04333
BOCA-017	5.30126	5.2635	5.36025	5.11067	5.07833	5.21367	5.53	5.444	4.787	4.90833	4.709	5.05733	4.71767	4.97767	4.53033	4.91867	5.00433	4.94	5.07067	4.92033	4.67967	5.243	4.72067	5.11267	5.02367	4.80033	4.717	4.94167	4.981	4.83367	4.81133	4.99233
BOCA-018	5.45631	5.3197	5.2982	4.84933	5.27033	5.076	5.49467	4.95167	4.905	4.95533	4.89467	4.93833	4.91133	5.29367	5.40067	5.152	5.05667	5.13633	5.024	4.96867	4.96633	5.319	4.98733	5.32367	5.234	5.02833	5.09133	5.17167	5.16	5.186	5.27567	5.29533
BOCA-019	6.23463	6.05325	6.10677	6.14	6.13233	6	6.237	6.166	6.03633	6.01633	5.90433	6.08867	5.77	6.16	6.05533	6.053	5.86433	5.87667	5.94533	5.75467	5.933	5.92767	5.651	5.81033	5.827	5.72567	5.67167	5.68833	5.68967	5.686	5.637	5.829
BOCA-020	6.24666	6.18198	6.33598	6.21533	6.182	6.23	6.362	6.22533	6.23533	6.02533	5.874	6.189	5.88367	6.007	6.31133	6.326	6.33533	6.075	6.125	6.17	6.24033	6.068	5.919	6.05667	6.04167	6.05567	5.905	5.98333	5.99433	5.97833	5.94567	6.08067
BOCA-021	3.63087	3.76406	4.01279	3.374	4.122	3.633	4.25267	4.142	3.817	3.94267	4.129	4.14133	4.33133	4.394	4.00133	4.14867	3.94567	4.233	3.846	4.13967	4.59567	4.667	4.25667	4.49633	4.53767	3.95367	4.037	4.43367	4.391	4.19367	4.23133	4.47633
BOCA-022	4.00802	4.1608	4.11591	3.851	3.99467	4.034	4.52733	4.052	4.136	4.251	4.067	4.39867	4.40333	4.59967	4.61833	4.42867	4.375	4.32267	4.409	4.318	4.547	5.06867	4.30367	4.91033	4.864	4.42767	4.279	4.606	4.545	4.64233	4.31233	4.834
BOCA-023	4.87077	5.00826	5.21237	4.77667	5.40033	4.96867	5.59867	5.327	4.95867	5.11167	4.826	5.221	5.473	5.72533	5.746	5.86933	5.54333	5.56467	5.47067	5.44233	5.80667	5.69567	5.37033	5.64933	5.72367	5.56133	5.41833	5.54167	5.48033	5.38567	5.508	5.60633
BOCA-024	4.58193	4.44838	4.78507	4.31333	5.05633	4.339	4.83333	4.97833	4.375	4.30567	4.55167	4.534	4.63	5.00167	4.87667	4.99867	5.02067	4.91467	5.24433	4.95633	5.08267	5.225	4.78467	5.26267	5.14667	4.82967	4.99433	5.17867	5.16567	4.96433	4.92833	5.06067
BOCA-025	6.22543	6.22753	6.33099	6.305	6.282	6.20867	6.36233	6.158	6.20567	6.00667	5.96667	6.24967	6.166	5.98	6.28733	6.27433	6.24467	6.10233	6.149	6.09867	6.41	6.04933	5.92567	6.05633	6.08433	5.997	5.95067	6.02167	5.96267	6.02033	5.998	6.062
BOCA-026	5.45664	5.12065	5.49772	5.219	5.45033	5.364	5.46133	5.34033	5.36267	5.15333	4.92533	5.425	5.09567	5.52933	5.32167	5.07833	5.28167	5.31267	5.24133	5.245	5.46967	5.561	5.11333	5.39633	5.462	5.14033	5.12367	5.17867	5.26767	5.29867	5.26567	5.33933
BOCA-027	6.09524	6.18092	6.31667	6.24367	6.081	6.173	6.295	6.22867	6.02633	5.815	5.64967	6.00533	5.82367	6.126	6.18933	6.11133	5.99667	6.00133	5.979	5.97467	6.08167	6.00767	5.848	5.98867	6.059	5.93667	5.87867	5.92933	5.96667	5.91133	5.82133	5.983
BOCA-028	5.83509	5.40194	5.93953	5.63767	5.67033	5.54667	5.70133	5.72533	5.461	5.51767	5.21967	5.68533	5.56433	5.398	5.583	5.55567	5.491	5.39367	5.59733	5.382	5.61867	5.70433	5.30167	5.515	5.399	5.25767	5.28667	5.35267	5.313	5.329	5.46567	5.597
BOCA-029	5.59615	5.76357	5.79274	5.46367	5.61	5.63367	5.73867	5.615	5.24	5.36433	5.42133	5.51333	5.09233	5.31433	5.58633	5.596	5.29133	5.47233	5.48733	5.41733	5.192	5.71533	5.16967	5.48067	5.60133	5.384	5.287	5.34467	5.292	5.31567	5.328	5.52433
BOCA-030	5.49409	5.40932	5.62237	5.70533	5.35133	5.40467	5.838	5.69	5.631	5.417	5.19367	5.517	5.66	5.36267	5.62333	5.48033	5.548	5.462	5.38333	5.33533	5.483	5.656	5.33933	5.54233	5.56833	5.25067	5.25133	5.444	5.507	5.42667	5.47967	5.41967
BOCA-031	5.9785	6.04936	6.29006	6.16667	6.02467	6.21633	6.36767	6.217	6.41433	6.16967	6.16033	6.24233	5.97167	5.921	5.96433	5.912	5.95567	5.77467	6.01067	5.83033	5.90533	5.84633	5.62067	5.81533	5.76733	5.68	5.69833	5.68033	5.48	5.768	5.922	5.98533
BOCA-032	6.3098	6.0385	6.32784	6.266	6.29867	6.27567	6.28367	6.25067	6.15333	5.89833	6.05733	6.23633	6.04733	6.25433	6.28567	6.32667	6.30067	6.14867	6.21867	6.09267	6.32333	6.09833	5.947	6.08867	6.08833	6.02067	5.95767	6.001	6.01	6.03267	5.991	6.036
BOCA-033	5.45913	5.34162	5.55276	5.34167	5.45633	5.383	5.376	4.945	5.24933	4.86167	4.83	5.17267	5.15267	5.138	5.20833	5.26267	4.81333	5.17067	5.43767	5.127	5.307	5.453	4.975	5.34467	5.39333	5.13533	5.084	5.196	5.30867	5.183	5.15933	5.28333
BOCA-034	4.66087	4.7794	4.7634	4.58433	4.53333	4.2	4.85467	4.66167	4.46033	4.24333	4.32133	4.7	4.48767	4.74067	4.681	4.479	4.7	4.68967	4.68433	4.76767	4.903	4.989	4.433	4.74067	4.852	4.435	4.68267	4.65067	4.709	4.65033	4.57833	4.66367
BOCA-035	4.97478	4.95322	4.83116	4.738	5.16067	5.27733	5.26033	5.404	5.10767	5.12067	5.06733	5.23167	5.343	5.61167	5.28233	5.38833	4.86833	5.28167	5.48067	5.29133	5.21833	5.54833	5.09433	5.461	5.46267	5.11967	5.009	5.37867	5.36867	5.37	5.455	5.51033
BOCA-036	6.21077	6.20267	6.2448	6.171	6.17333	6.21033	6.16967	6.14	5.94433	5.858	5.75367	5.999	6.01467	5.94267	6.03033	6.04533	6.09267	5.75967	5.91267	5.80033	5.99867	5.959	5.69033	5.891	5.91733	5.774	5.801	5.71967	5.75533	5.67667	5.60967	5.75033
BOCA-037	5.27655	5.81353	5.93307	6.03367	5.70567	5.91933	5.95633	6.03133	5.99667	5.73033	5.32533	5.54	5.94167	5.706	5.57433	5.23733	5.46433	5.11833	5.33767	5.301	5.32967	5.49333	5.042	5.31367	5.347	5.011	5.077	5.296	5.17433	5.20633	5.30367	5.517
BOCA-038	5.39759	5.18752	5.38133	5.03433	5.113	5.27433	5.004	5.30967	5.03533	4.72633	5.14133	5.164	5.12167	5.274	5.34867	5.36	5.37867	5.209	5.24233	5.439	5.35333	5.68033	5.13367	5.53233	5.586	5.322	5.305	5.38767	5.50067	5.493	5.31067	5.50767
BOCA-039	5.27363	5.21366	5.0717	5.02233	4.91667	4.84067	4.943	4.59167	4.814	4.659	4.30367	4.70433	4.80933	5.18267	4.85467	5.07867	5.10533	4.91267	5.18867	5.09833	4.948	5.30067	4.91067	5.178	5.20433	4.924	5.01333	4.90033	4.90667	4.95267	4.85733	4.95
BOCA-040	6.31384	5.9833	6.29419	6.07633	6.15767	6.216	6.175	6.03733	6.22933	6.05533	5.854	6.22533	5.95767	6.12233	6.11367	6.30933	6.16933	6.00333	6.12	6.02	6.227	6.055	5.90333	6.08067	6.052	5.97067	6.065	6.00333	6.004	5.97667	6.00533	6.01033
BOCA-041	5.43538	5.36096	5.51771	5.152	5.29267	4.99933	5.43367	5.33033	5.293	5.198	5.18433	5.381	5.206	5.46633	5.55767	5.511	5.372	5.425	5.48567	5.50467	5.365	5.621	5.313	5.50933	5.67667	5.44033	5.50267	5.44	5.42367	5.402	5.37233	5.55167
BOCA-042	4.51627	4.43438	4.66893	4.299	4.759	4.697	4.164	4.29667	4.534	4.34667	4.19233	4.549	4.40467	4.82633	4.62367	4.59933	4.62267	4.586	4.62667	4.82933	4.58133	5.197	4.70167	5.07333	5.161	4.79767	5.00133	5.16433	4.99033	4.95067	4.84167	5.12367
BOCA-043	6.06115	5.92999	5.92295	5.92567	5.851	5.861	6.03533	5.84933	5.97133	5.80767	5.484	5.925	5.41433	5.87667	5.766	5.71933	5.766	5.67033	5.76467	5.604	5.808	5.81267	5.50067	5.66667	5.77433	5.59467	5.731	5.69067	5.618	5.68033	5.63933	5.71433
BOCA-044	5.41246	5.56305	5.67241	5.36767	5.41167	5.32367	5.56767	5.28767	5.42	5.46133	5.345	5.44133	5.41433	5.212	5.55167	5.34833	5.52333	5.31333	5.14533	5.193	5.28867	5.625	5.12333	5.36467	5.46	5.15833	5.32067	5.36433	5.377	5.48533	5.493	5.56433
BOCA-045	6.18411	6.12686	6.1423	6.08367	6.14667	5.97067	6.25867	6.40567	6.114	5.98833	6.026	6.15433	6.191	6.028	6.23167	6.39667	6.21067	6.123	6.186	6.04033	6.25667	6.117	6.02967	6.09167	6.12067	5.97133	6.04867	5.978	5.92833	5.96133	5.95667	6.01267
BOCA-046	5.61731	5.53674	5.58475	5.78667	5.359	5.18233	5.7	5.8	5.95233	5.60933	5.483	5.86567	5.64833	5.687	6.03767	5.59533	5.64933	5.68233	5.851	5.66333	5.734	5.87233	5.58567	5.71633	5.761	5.50267	5.60933	5.682	5.66367	5.58767	5.653	5.7
BOCA-047	6.23843	6.18282	6.20845	6.21167	6.099	6.09733	6.243	6.36067	6.023	5.88367	5.917	6.17	6.24133	6.31633	6.228	6.31033	6.23033	6.034	6.123	6.03967	6.10267	6.03167	5.87867	5.963	6.02667	5.71667	5.81933	5.82333	5.863	5.806	5.895	5.997
BOCA-048	5.67995	5.68556	5.81339	5.58333	5.60467	5.424	5.729	5.62	5.56733	5.38067	5.191	5.60733	5.58033	5.57767	5.49433	5.454	5.52933	5.58667	5.51767	5.402	5.452	5.651	5.44167	5.502	5.64067	5.35633	5.62133	5.51333	5.54233	5.50033	5.50533	5.59333
BOCA-049	4.2861	4.71514	4.38755	4.565	4.28533	4.56633	5.092	4.397	4.86133	4.542	4.249	5.027	4.75533	5.32167	5.22433	5.24467	5.00667	5.23767	5.33633	4.929	5.29867	5.426	4.831	5.385	5.43967	4.97933	5.074	5.038	4.77967	4.39633	4.89867	5.25267
BOCA-050	4.47179	4.69707	4.66978	4.66733	4.72567	4.39233	4.96067	4.87167	4.62567	4.96167	4.48233	4.82833	4.87033	4.86833	5.18533	4.77733	4.99633	4.803	4.96833	4.91933	5.216	5.30667	4.81367	5.34333	5.18767	4.827	5.16533	5.003	5.052	5.08267	5.00867	5.16867
BOCA-051	1.85692	1.96292	1.66184	1.44433	0.960333	1.33033	1.46833	2.12367	1.74933	1.35967	1.895	1.82567	1.75833	1.504	1.774	1.67567	2.10133	1.763	1.90633	1.788	2.42167	2.57333	1.90933	2.318	1.985	1.57533	1.55933	2.366	2.19367	1.901	1.843	1.58567
BOCA-052	1.73885	1.9511	1.52638	0.761	1.03733	1.29933	0.958	1.82667	1.6	1.24333	1.48867	1.293	1.132	1.46433	1.79733	1.665	1.651	1.977	1.28667	2.00833	1.79167	2.35767	1.71133	1.78333	1.66833	1.57267	1.514	1.83367	2.26933	1.64167	1.942	1.652
BOCA-053	5.58727	5.50078	5.91104	5.42767	5.605	5.573	5.79267	5.46067	5.33733	5.44133	5.34567	5.27967	4.64867	5.74133	5.678	5.679	5.65767	5.63633	5.734	5.60833	5.631	5.77867	5.513	5.67933	5.64567	5.51533	5.63133	5.57367	5.531	5.66	5.54333	5.64267
BOCA-054	6.11651	6.1323	6.07779	6.03367	6.099	6.122	6.21	5.911	6.04	6.00433	5.76967	6.20033	5.88133	5.985	5.98167	6.078	6.036	5.868	6.02433	5.78233	6.04067	5.791	5.66233	5.71933	5.63367	5.52	5.79367	5.77167	5.76633	5.75633	5.79567	5.83167
BOCA-055	5.0354	4.83506	5.44762	4.76667	5.11567	5.115	5.285	5.299	5.31733	4.923	4.62333	4.887	4.9	5.31767	5.258	5.01433	4.86667	4.87167	5.31967	4.95633	4.89933	5.357	5.01767	5.386	5.235	4.97033	5.15133	5.094	5.00133	5.16
BOCA-056	5.14189	5.10982	5.26837	5.14067	5.31133	5.387	5.483	5.36933	5.166	5.02967	4.954	5.39533	5.06333	5.48633	5.55433	5.167	5.30533	5.07633	5.47633	5.18333	4.81733	5.22667	4.73967	5.34033	5.38733	4.98933	4.97533	5.181	5.035	4.94833	5.22533	5.33733
BOCA-057	5.83893	5.82912	5.85727	5.617	5.57667	5.66267	5.86067	5.85567	5.84567	5.68833	5.53033	5.82833	5.42933	6.021	5.71767	5.91267	5.626	5.729	5.761	5.57667	5.77233	5.54433	5.20667	5.67	5.701	5.45333	5.52333	5.39067	5.38333	5.473	5.507	5.37233
BOCA-058	3.9948	4.33953	4.43291	4.82167	4.20433	4.33867	4.589	4.15667	4.903	4.488	4.151	4.396	4.364	4.434	4.42333	4.61833	4.449	4.194	4.32467	4.198	4.25533	4.45233	3.988	4.31433	4.559	3.83567	4.24467	4.18333	4.184	4.41433	4.39933	4.50467
BOCA-059	5.99124	6.09288	6.01769	5.944	6.02467	6.12133	6.16767	5.88067	6.08467	5.84967	5.661	6.035	5.94	5.92933	5.859	5.931	6.045	5.92167	5.777	5.824	5.982	5.83667	5.76567	5.891	5.88867	5.765	5.221	5.694	5.75933	5.692	5.70833	5.78867
BOCA-060	5.39915	5.59372	5.62525	5.54533	5.42733	5.641	5.56233	5.49867	5.64633	5.30667	5.19267	5.24233	5.012	5.47533	5.684	5.40933	5.52933	5.237	5.70867	5.351	5.321	5.60467	5.39333	5.65567	5.68333	5.38567	5.171	5.51733	5.528	5.54833	5.45733	5.59933
BOCA-061	6.39179	6.37291	6.47631	6.32933	6.429	6.294	6.469	6.425	6.41533	6.33033	6.29267	6.409	6.39933	6.34167	6.458	6.50667	6.33633	6.24933	6.2	6.21133	6.28433	6.159	6.05167	6.145	6.187	6.087	6.006	6.11233	6.11567	6.12167	6.09433	6.09033
BOCA-062	5.75	5.66373	5.95613	5.45667	5.34833	5.506	5.888	6.005	5.738	5.68933	5.434	5.621	5.92567	5.93167	6.09033	6.03333	5.70533	5.80433	5.926	5.67033	5.77	5.71833	5.59067	5.72067	5.85467	5.47033	5.44767	5.508	5.68567	5.58867	5.57033	5.71167
BOCA-063	6.10022	6.20543	6.2323	6.16267	6.14867	6.08967	6.11633	6.229	5.97767	5.79233	5.64867	5.902	5.629	5.39033	5.84867	5.53667	5.27433	5.57067	5.703	5.689	5.476	5.60933	5.503	5.59233	5.722	5.477	5.45867	5.559	5.62067	5.53367	5.544	5.529
BOCA-064	4.68915	4.58582	4.58794	4.53533	4.88067	4.46733	4.94333	4.678	4.488	4.71367	4.269	4.639	4.513	4.74833	4.936	4.857	4.91833	4.87967	4.93567	4.91367	4.892	5.17233	4.603	5.08233	5.17133	4.87233	4.75333	4.887	5.04533	4.83733	4.787	5.03933
BOCA-065	5.54042	5.65044	5.74934	5.55433	5.53333	5.603	5.928	5.64033	5.86567	5.674	5.08	5.63067	5.49333	4.82433	5.66733	5.19267	5.12667	5.10733	5.002	4.94233	5.13767	5.392	4.86733	5.151	5.223	4.923	4.75467	4.971	5.129	5.26633	5.18267	5.30833
BOCA-066	6.26781	6.24918	6.18919	6.15267	6.24867	6.26833	6.366	6.338	6.20733	6.11633	6.065	6.28867	6.10567	6.09667	6.21333	6.17633	6.05667	5.92233	5.607	5.973	6.156	5.95133	5.80933	5.86467	5.88433	5.83633	5.89433	5.85567	5.86	5.85	5.87267	5.95367
BOCA-067	5.89143	5.98996	6.0666	6.10833	6.14033	6.089	6.36	6.06667	6.403	6.062	5.83533	6.12333	6.176	5.872	5.87533	5.87933	5.53033	5.438	5.48733	5.49433	5.459	5.02933	5.42467	5.53467	5.48433	5.27533	5.02933	5.40667	5.51267	5.67133	5.711	5.75967
BOCA-068	6.1435	6.16214	6.15957	5.97533	6.09267	6.364	6.32733	6.221	6.31733	6.46167	6.25533	6.391	6.25333	6.093	6.133	6.25333	6.065	5.76467	5.964	5.66367	5.928	5.884	5.68167	5.74767	5.829	5.626	5.60067	5.67633	5.66733	5.911	5.84467	5.87067
BOCA-069	5.61576	5.74867	5.44538	5.73367	5.74333	5.79067	6.10467	5.86767	5.845	5.643	5.20367	5.823	5.637	5.383	5.783	5.86233	5.59567	5.39867	5.71533	4.60833	3.95933	3.9	5.20433	5.42533	5.38267	5.208	5.31933	5.32467	5.328	5.259	5.341	5.42233
BOCA-070	6.17464	6.12572	6.2519	6.12967	6.17167	6.227	6.322	6.19967	6.32667	6.007	5.61333	6.011	6.186	6.00733	6.09133	6.08433	5.85467	5.79633	5.93667	5.94033	5.87	5.86933	5.67533	5.82933	5.834	5.731	5.72033	5.72	5.737	5.691	5.74633	5.81133
BOCA-071	6.18835	6.13271	6.24804	6.301	6.38833	6.366	6.385	6.35	6.46667	6.34467	6.207	6.42767	6.24267	6.13967	6.26233	6.35767	6.237	6.063	6.045	6.08433	5.97267	6.05633	5.824	5.86333	5.892	5.81967	5.81033	5.85633	5.817	6.021	5.95267	6.015
BOCA-072	5.67139	5.84072	5.83748	5.871	5.78367	5.88067	6.04633	6.08633	6.10633	5.87467	5.473	6.05533	5.94833	5.59033	5.64467	5.54867	5.35833	3.83167	5.523	5.077	5.198	5.58867	5.09033	5.208	5.23033	4.94933	5.07133	4.913	4.98767	5.24733	5.52533	5.59867
BOCA-073	6.33969	6.35939	6.44753	6.42467	6.45233	6.452	6.50833	6.55667	6.512	6.544	6.296	6.552	6.37867	6.38667	6.47733	6.33133	6.439	6.21667	6.22033	6.223	6.271	6.07733	5.95433	6.06167	6.05	5.971	5.99633	5.32567	5.02167	5.16833	6.05133	6.01833
BOCA-074	3.01255	2.64103	2.89003	2.70133	2.209	2.94267	3.12633	3.129	2.79967	3.12267	2.56867	3.09467	2.924	2.71267	2.80733	2.68467	2.651	2.874	2.983	3.029	3.34933	3.096	2.33467	2.527	2.649	2.50467	2.29133	2.423	2.82667	2.42767	2.729	2.54667
BOCA-075	6.26273	6.2369	6.33398	6.146	6.13067	6.29033	6.274	6.354	6.224	6.20433	6.095	6.24867	6.29067	6.04333	6.10067	5.942	5.831	5.73733	5.92367	5.69433	5.769	5.865	5.58267	5.79133	5.695	5.64233	4.30767	5.632	5.296	4.25733	5.80333	5.872
BOCA-076	5.99203	6.08834	6.19578	5.898	6.05567	5.867	6.32567	6.073	6.03633	5.95067	5.76567	6.00467	5.79667	6.07733	5.913	5.83333	5.74967	5.96533	5.82267	5.93167	6.042	5.92067	5.68667	5.92433	5.862	5.82433	5.85267	5.89167	5.901	5.80233	5.80767	5.90433
BOCA-077	5.95264	6.00563	6.15616	5.959	5.89133	6.006	6.146	6.19067	6.131	5.87133	5.99	6.07967	5.895	5.91767	5.89633	6.13	5.93533	5.975	5.755	5.98133	5.77433	5.86167	5.71067	5.90767	5.86267	5.71933	5.82167	5.79867	5.76067	5.816	5.76833	5.87333
BOCA-078	6.15209	6.10671	6.20393	5.867	6.24667	6.22233	6.358	6.27767	6.273	6.148	6.03467	6.196	6.06733	6.14633	6.27233	6.19133	6.12633	5.91467	6.03167	6.10233	6.206	5.94433	5.78333	5.97133	5.905	5.82733	5.86433	5.856	5.78833	5.89833	5.884	5.954
BOCA-079	5.8293	5.81585	5.94371	5.542	5.729	5.96833	6.05067	6.063	6.161	5.90167	5.556	6.081	5.661	5.68267	5.71267	5.66733	5.64733	5.50667	5.56267	5.67433	5.70667	5.643	5.35767	5.55967	5.506	5.35667	5.49867	5.488	5.61033	5.73733	5.66667	5.70967
BOCA-080	5.9605	5.93191	6.07965	5.98967	6.07	5.69933	6.14367	5.912	5.94533	5.614	5.66133	5.70933	5.66467	5.69	5.76	5.81867	5.535	5.63033	5.761	5.59733	5.63433	5.517	5.28133	5.61	5.56267	5.355	5.496	5.58533	5.66433	5.597	5.62867	5.62
BOCA-081	6.03149	5.81626	6.08753	5.93267	5.9	5.861	6.03533	5.89633	5.815	5.70333	5.47267	5.99367	5.74267	6.06167	6.008	5.74367	5.97033	5.806	5.908	5.787	5.94533	5.86733	5.726	5.823	5.66467	5.75233	5.815	5.849	5.83033	5.786	5.84567	5.857
BOCA-082	5.6083	5.36355	5.6236	5.26767	5.48933	5.55333	5.747	5.81567	5.48167	5.326	5.40133	5.45467	5.44033	5.68433	5.683	5.56333	5.574	5.53433	5.637	5.388	4.72533	4.64833	5.49967	5.64067	5.628	5.34467	5.463	5.587	5.462	5.394	5.016	5.62933
BOCA-083	5.69118	5.90448	6.15055	6.13067	5.883	6.01933	6.07667	5.884	5.83	5.83	5.71633	6.109	6.098	6.107	6.029	6.27167	5.921	6.03033	5.95133	6.07633	6.16867	5.90733	5.747	5.94833	5.965	5.88467	5.92267	5.703	5.795	5.80967	5.87233	5.90167
BOCA-084	3.2156	3.4582	3.4241	3.29833	3.33067	3.41433	3.551	3.59267	3.43433	3.47067	3.28867	3.37	3.36367	3.29367	3.39333	3.331	3.12633	3.244	3.53	3.33333	3.34133	3.22	2.95233	3.29633	3.368	3.07433	2.94733	2.87433	3.51433	3.22833	3.18367	3.34133
BOCA-085	5.66619	5.7937	5.90267	5.78067	5.82033	5.67833	5.84667	5.693	5.80467	5.38833	5.095	5.508	5.472	5.17667	5.21667	5.19033	4.97	5.24533	5.21567	5.13967	5.321	5.01467	4.99733	5.14067	5.108	4.96967	4.89567	5.04133	5.12067	4.93833	5.177	5.19567
BOCA-086	5.46073	5.38871	5.59596	5.65433	5.62933	5.326	5.84533	5.171	5.45267	5.56767	5.44167	5.677	5.402	5.37567	5.57767	5.27167	5.43833	5.002	4.78967	4.88133	5.11867	5.28633	4.92333	5.14467	5.12733	4.88267	4.81533	4.934	5.041	5.35633	5.454	5.46267
BOCA-087	6.05518	5.95515	6.02811	6.123	6.131	6.03133	6.21867	6.13667	6.05667	6.02667	5.908	6.00267	5.92133	6.139	6.233	6.257	6.085	5.894	5.906	5.97967	6.11	5.86433	5.67867	5.89367	5.894	5.75333	5.75433	5.70367	5.75833	5.70367
BOCA-088	6.24218	6.06455	6.21857	6.03367	6.24933	6.22167	6.343	5.98667	6.07233	6.02933	6.002	6.157	5.89967	6.02133	6.29833	6.24233	6.16567	5.95267	6.06667	6.04133	6.12	5.86767	5.77633	5.89967	5.92867	5.821	5.787	5.74833	5.81733	5.73067	5.82333	5.84667
BOCA-089	6.06626	6.13069	6.26903	6.18433	6.20233	6.20433	6.35233	6.25633	6.376	6.07533	5.797	6.21533	5.943	6.05133	5.82633	5.999	5.861	5.66333	5.98033	5.705	5.742	5.64667	5.29333	5.41033	5.48167	5.10933	5.15867	5.37467	5.41267	5.54	5.78367	5.85467
BOCA-090	5.80608	5.57472	5.58171	5.68933	5.53633	5.49	5.95533	5.54633	5.85367	5.38833	5.537	5.78267	5.56567	5.59067	5.706	5.69933	5.65767	5.33233	5.59033	5.45133	5.67033	5.40067	5.28633	5.44067	5.494	5.23333	5.17133	5.23033	5.16133	5.21867	5.46867	5.447
BOCA-091	5.40034	5.13117	5.37268	5.215	4.96167	5.21133	5.46767	5.388	5.046	4.95067	4.73967	5.249	5.31767	5.38	5.44133	5.40367	5.316	5.36867	5.51767	5.55467	5.355	5.55867	5.30467	5.57633	5.486	5.32933	5.30467	5.34533	5.365	5.20067	5.32433	5.36233
BOCA-092	5.51969	5.46184	5.63027	5.82867	5.62133	5.43667	5.723	5.43	5.58767	5.244	5.423	5.48733	5.54533	5.69933	5.72667	5.94633	5.89733	5.654	5.69533	5.74	5.94	5.85167	5.70367	5.84	5.78333	5.62267	5.71733	5.80167	5.771	5.74733	5.73467	5.70567
BOCA-093	6.21989	6.20025	6.2457	6.15467	6.227	6.13167	6.27167	6.22433	6.24467	5.95833	5.93767	6.31233	6.02067	6.065	6.213	6.17033	6.054	6.05233	6.00567	5.89133	6.08033	5.85933	5.744	5.80867	5.823	5.617	5.57467	5.439	5.88433	5.88733	5.856	5.89367
BOCA-094	5.96885	5.94599	6.11429	6.056	6.04533	6.13567	6.22767	5.95867	5.934	5.98667	5.76867	6.17633	5.902	6.04067	6.19233	6.241	6.12933	6.00833	6.13333	5.91067	6.252	5.97833	5.899	6.04333	6.044	5.88133	5.889	6.027	5.92133	6.013	5.91567	6.00333
BOCA-095	6.26883	6.2237	6.3501	6.09167	6.231	5.89033	6.216	6.13767	6.03833	5.762	5.89367	6.13433	5.93533	6.13633	6.156	6.22267	6.208	6.08167	5.907	5.74	5.454	5.47	5.812	6.02267	5.977	5.81167	5.91867	5.88833	5.88967	5.9	5.93867	5.90033
BOCA-096	5.1233	5.16375	5.32361	5.29867	5.04533	5.25233	5.70867	5.06	5.394	5.21933	4.86167	5.44833	4.902	4.94933	5.23067	5.383	5.194	5.11767	5.39667	4.94833	5.07433	5.233	4.693	4.75833	4.85533	4.31633	4.56633	5.12033	4.97833	4.874	5.08933	4.94633
BOCA-097	2.09701	2.0302	2.03969	1.058	1.44633	1.23033	1.69633	2.03533	1.53133	1.628	1.773	1.72033	1.87267	1.54467	1.974	1.35267	1.73967	1.681	1.92367	1.66433	1.50667	2.08233	1.792	1.722	1.595	2.34833	1.66933	1.82067	1.917	1.92333	1.94133	1.69633
BOCA-098	6.14315	6.05937	6.08829	6.17367	6.16967	6.18433	6.30767	6.12133	6.15367	6.12467	5.97567	6.17	6.02633	5.69233	5.77533	5.46767	5.37567	5.416	5.43833	4.09667	4.278	3.92767	5.393	5.38733	5.446	5.25833	5.154	5.193	5.01567	5.72967	5.71833	5.68367
BOCA-099	6.20452	6.19232	6.2665	6.23767	6.12467	6.235	6.339	6.24267	5.88367	6.08433	5.98633	6.21233	6.10433	6.309	6.21167	6.41067	6.30133	6.08567	6.13833	6.09033	6.027	6.02533	5.773	5.87033	5.91567	5.69967	5.735	5.883	5.91533	5.99667	5.92733	5.98767
BOCA-100	6.01905	6.15784	6.08905	6.001	6.01833	6.06167	6.02767	6.09233	6.07933	5.79733	5.829	6.11533	5.76	6.26233	6.08933	6.31367	6.24267	6.067	6.06067	6.10767	6.092	6.03867	5.91667	6.027	6.09133	5.86667	5.986	5.924	5.974	5.85467	5.93833	5.927
BOCA-101	6.19647	6.08236	6.02957	5.92067	5.993	5.96	6.01433	6.002	5.997	5.78033	5.74533	6.103	5.95167	6.01	6.04667	6.129	6.06933	6.02933	6.00167	5.99133	5.89967	5.90867	5.74967	5.89633	5.879	5.70433	5.71633	5.79333	5.82867	5.718	5.86667	5.837
BOCA-102	4.75084	3.99781	4.5405	4.28633	4.45167	4.345	4.57767	4.23967	4.299	4.434	4.548	4.71433	4.53067	4.98233	4.84733	4.98833	4.947	4.92233	4.90633	5.046	5.205	5.14733	4.92333	5.22633	5.28333	4.81467	4.67633	5.101	4.95767	4.97433	4.929	4.91267
BOCA-103	2.66755	2.73583	2.56348	2.69633	2.86667	3.01967	3.38967	3.03767	2.57567	2.995	2.843	3.06933	3.093	3.20567	3.25367	3.49333	3.21033	3.445	3.10133	3.582	3.82033	3.615	3.181	3.60567	3.656	3.03167	3.19867	3.20733	3.23733	3.41567	3.14033	3.31167
BOCA-104	5.0759	5.0901	5.35811	5.00967	5.07433	5.36367	5.514	5.327	5.08633	5.07133	5.25767	5.299	5.21633	5.32133	5.49833	5.662	5.43267	5.47433	5.51233	5.48367	5.60767	5.54	5.213	5.559	5.501	5.45133	5.36833	5.54533	5.549	5.37033	5.35133	5.528
BOCA-105	4.39868	4.39338	4.45323	4.66533	4.463	4.43733	4.87733	4.56733	4.519	4.25067	4.597	4.67033	4.35467	4.97767	4.992	5.027	4.95967	4.827	4.81733	4.927	4.93167	5.083	4.794	5.128	5.102	4.82633	4.79267	4.869	4.76733	4.76567	4.832	4.83633
BOCA-106	4.10224	4.20455	4.60331	4.17533	4.18333	4.26533	4.61867	4.23067	4.25233	3.98967	4.185	4.02533	4.20933	4.145	4.20033	4.27867	4.15567	4.09133	4.17633	4.33	4.09833	4.58867	4.1	4.449	4.53567	4.02733	3.99367	4.41433	4.06433	4.22533	4.18767	4.37267
BOCA-107	3.15211	3.06319	3.00393	2.76033	3.02	3.21567	3.31767	3.13467	2.99767	3.13267	3.00833	3.20233	3.10967	3.35533	3.37933	3.40033	3.34567	3.53167	3.093	3.64867	3.295	3.67467	3.20867	3.66633	3.62267	3.08233	3.142	3.29967	3.371	3.267	3.4	3.505
BOCA-108	3.27579	3.30565	2.93285	2.89767	3.24633	3.34933	3.54033	2.91133	3.43033	3.29567	3.24	3.73067	3.409	4.16533	4.25833	4.29833	4.171	4.05933	4.45567	4.58633	4.41067	4.41067	3.82533	4.16333	4.29667	3.74967	3.62167	3.89767	4.065	3.926	3.836	3.99367
BOCA-109	3.4403	3.563	3.48064	3.18167	3.325	3.47267	3.50033	3.51	3.591	3.41367	3.26767	3.33233	3.62667	3.28967	3.235	3.26067	3.26967	3.116	2.966	3.31433	3.313	3.363	2.939	3.40033	3.12033	2.943	2.951	3.139	3.139	3.158	3.23233	3.414
BOCA-110	3.86217	3.6358	3.65913	4.02367	3.64033	3.795	4.25067	3.78433	3.73	3.868	3.95333	4.012	4.08033	4.08867	4.20967	6.22133	6.19367	4.38567	4.538	4.29433	4.386	4.61567	4.26267	4.637	4.584	4.275	4.16833	4.43967	4.43133	4.27233	4.45033	4.65733
BOCA-111	2.5063	2.47897	2.37544	2.32133	1.842	2.71033	2.52433	2.51	2.36867	2.68367	2.46133	2.57233	2.56967	2.82533	2.913	2.945	2.817	3.02667	2.74133	3.028	2.97167	3.15033	2.63133	3.243	3.07433	2.73667	2.69267	2.82867	2.65067	2.78233	2.574	2.90467
BOCA-112	3.87238	3.86197	3.99706	3.92633	3.97833	3.94167	4.06767	4.07567	4.07833	3.91967	3.88633	3.969	3.87133	4.30667	4.21567	4.24233	4.19767	4.273	4.52933	4.351	4.34233	4.72333	4.14833	4.55767	4.72633	4.13533	4.14933	4.382	4.61733	4.41233	4.45233	4.43433
BOCA-113	3.85944	3.86586	3.75651	3.75733	3.88867	3.98767	4.06367	4.20933	3.75733	3.899	3.64733	4.08633	3.89867	3.97967	4.222	4.10733	4.13267	4.294	4.51567	4.21433	4.01867	4.35933	3.93633	4.341	4.466	3.87733	3.92967	4.02033	4.17133	4.065	4.062	4.166
BOCA-114	4.6033	4.7335	4.72189	4.851	4.63933	4.518	4.762	4.44867	4.519	4.46667	4.418	4.82367	4.656	4.77933	4.579	4.86467	4.70333	4.857	4.74667	4.65433	4.79433	4.853	4.43133	5.056	5.01167	4.54167	4.55867	4.861	4.892	4.823	4.80867	5.002
BOCA-115	5.04676	5.14834	4.91245	5.141	5.102	5.14033	5.46267	5.23967	5.22467	5.121	4.93367	5.113	4.80567	5.59367	5.51733	5.922	5.57167	5.68067	5.66133	5.577	5.81933	5.74333	5.28	5.66467	5.733	5.38267	5.39267	5.43033	5.42433	5.441	5.308	5.58067
BOCA-116	4.49983	4.57249	4.71249	4.598	4.59767	4.772	4.57933	4.84033	4.41	4.233	4.288	4.54133	4.46233	4.74567	4.637	4.56567	4.56067	4.57567	4.60933	4.704	4.76767	4.79767	4.463	4.78533	4.83833	4.58433	4.586	4.771	4.817	4.726	4.765	4.70267
BOCA-117	3.88993	3.82878	3.73287	3.63167	3.682	3.61033	3.957	3.82967	3.495	3.39167	3.42767	3.78667	3.396	3.8	3.815	3.678	3.84	4.016	3.97433	4.21167	4.043	4.231	3.64467	4.07433	4.28233	3.59267	3.61767	3.735	3.96	3.82133	3.68367	3.945
BOCA-118	4.51568	4.6989	4.86666	4.83667	4.69167	5.02833	5.429	5.19733	4.836	4.882	4.64133	4.92667	4.74567	4.99933	4.89333	5.01233	4.94433	4.82033	4.706	4.938	4.903	5.20467	4.85233	5.31133	5.32567	5.025	5.00233	5.16767	5.19067	5.06167	5.049	5.12267
BOCA-119	4.07436	4.14207	4.34787	4.20567	4.014	4.17867	4.56633	4.46533	4.179	4.13467	4.202	4.42067	4.193	4.15233	4.17233	4.22333	4.47633	4.507	4.31933	4.498	4.395	4.55633	4.32167	4.88633	4.87767	4.32433	4.26867	4.44667	4.42767	4.35233	4.472	4.53667
BOCA-120	3.06137	3.10799	3.07261	3.239	3.2	2.987	3.46933	3.109	3.01467	3.239	3.20033	3.43133	3.435	3.73	3.58033	3.55167	3.64767	3.47067	3.735	3.64067	3.98667	3.84433	3.34933	3.91567	3.84633	3.46133	3.34933	3.96367	3.81667	3.579	3.522	3.73733
BOCA-121	4.58605	4.22076	4.5393	4.57033	4.32967	4.50933	4.58933	4.445	4.30967	4.22033	4.19433	4.67033	4.52267	4.89033	4.80633	5.02433	4.782	4.85567	4.79433	5.10367	4.85967	5.104	4.68767	5.066	5.065	4.66833	4.603	4.96267	4.741	4.96367	4.79767	4.807
BOCA-122	5.38851	5.18738	5.32994	5.321	5.53267	5.64667	5.63267	5.66533	5.40333	5.50533	5.18533	5.56833	5.036	5.487	5.40867	5.28667	5.438	5.37467	5.42267	5.42167	5.28333	5.52033	5.186	5.41433	5.481	5.215	5.262	5.391	5.321	5.34067	5.4	5.556
BOCA-123	4.81782	4.62142	4.76718	4.96867	4.788	4.872	4.98167	5.14633	4.92	4.96467	4.624	4.89567	4.67667	5.06067	4.86367	4.897	4.99933	5.16767	5.20867	5.24	4.81033	5.171	4.99733	5.23633	5.32867	5.053	4.891	4.95167	4.997	4.987	5.03567	5.13967
BOCA-124	4.74098	4.97904	4.80107	3.03433	4.905	4.91033	5.11267	4.93267	4.59133	4.72667	5.08867	4.789	4.15433	5.17567	5.224	5.06767	5.10633	5.11633	4.896	5.245	5.22167	5.46667	4.96467	5.41767	5.45033	5.08167	5.19133	5.32367	5.321	5.11233	5.17867	5.24933
BOCA-125	3.00175	3.07791	2.8758	2.83167	3.20367	3.12067	3.51967	3.20967	2.994	3.06567	2.92433	3.19833	3.10033	3.51433	3.48567	3.554	3.506	3.21833	3.58433	3.54433	3.633	3.773	3.25767	3.60633	3.46967	3.08033	3.014	3.28367	3.66667	3.18067	3.30433	3.384
BOCA-126	2.90525	2.79909	2.77172	3.01267	3.099	3.097	2.927	3.05933	2.91667	3.09133	3.02167	3.23467	2.987	3.375	3.46767	3.589	3.355	3.589	3.31367	3.29967	3.73567	3.62533	3.06633	3.55167	3.659	3.18667	3.25933	3.324	3.55367	3.20867	3.328	3.42067
BOCA-127	2.92826	2.92037	2.719	2.92033	3.15267	2.996	3.16433	3.09367	2.90867	3.026	2.92367	3.14567	2.91067	2.69967	3.16633	3.187	3.22	3.13467	3.333	2.89467	3.37067	3.63767	2.904	3.162	2.87933	2.81167	2.747	2.99667	3.19967	2.96967	3.06433	3.09467
BOCA-128	3.00366	2.94323	3.08338	3.10167	2.29367	2.71367	3.13933	2.78667	2.632	2.963	2.81	3.03467	3.75667	3.136	3.216	3.08967	2.97167	2.83467	3.108	2.945	2.86933	3.36967	2.62967	3.12633	2.87467	2.60833	2.57267	2.97233	3.187	2.54733	2.95333	2.981
BOCA-129	4.57527	5.35978	4.93227	5.631	5.34433	5.809	5.889	5.61	5.7	5.55767	5.11833	5.88267	5.21367	5.964	6.074	6.05367	5.876	5.803	5.87867	5.85567	6.12633	5.90633	5.53733	5.90033	5.873	5.722	5.49833	5.58633	5.74533	5.65833	5.703	5.848
BOCA-130	3.91669	3.82252	4.0294	4.03567	3.835	3.553	4.07533	4.17167	4.09167	3.76433	3.505	3.96167	3.55333	3.63533	3.76733	3.43433	3.70367	3.56233	3.60367	3.546	3.87233	3.88433	3.39267	3.71167	3.73533	3.26767	3.278	3.61133	3.46133	3.846	3.73633	3.766
BOCA-131	2.77157	3.00481	2.93396	3.05667	2.969	2.99733	3.19367	3.256	2.76433	2.97967	2.85033	3.128	3.34533	3.15067	3.29433	3.12433	2.86933	3.18467	2.98067	3.07467	3.13733	3.049	2.805	2.968	2.843	2.60267	2.49067	2.89567	3.03767	3.031	3.044	3.24367
BOCA-132	3.9529	3.95382	4.10235	4.11367	4.22467	4.05733	4.13133	4.00933	3.828	3.92	3.84333	3.989	3.78667	4.18833	4.381	4.205	4.14633	4.14067	4.363	4.28533	4.33067	4.52	3.972	4.497	4.29633	4.07667	3.84833	4.278	4.34733	4.155	4.22267	4.29167
BOCA-133	3.09973	3.24233	3.1035	3.06133	3.29067	3.39333	3.337	3.32033	2.851	3.22433	3.32733	3.39267	3.38767	3.61133	3.47567	3.446	3.38867	3.33233	3.32933	3.25167	3.63367	3.80967	2.978	3.57233	3.76633	3.027	3.13767	3.21367	3.60467	3.23667	3.26733	3.549

## Sheet: SEDIALTDATA
ID	JC2703LT	JC2704LT	JC2705LT	JL1301LT	KC2703LT	KC2704LT	PKM0605LT	PKM0606LT	PKM0607LT	PLC0101LT	PLC0102LT	PLC0402LT	PLD1101LT	PLF1803LT	PLH0602LT	PLK0103LT	PLL0604LT	PLM0209LT	PLM2001LT	PMB1803LT	PMC0503LT	PMD2110LT	PMD2806LT	PMF0301LT	PMF1502LT	PMG0110LT	PMG0704LT	PMG2902LT	PMH1504LT	PMH2606LT	PMJ3006LT	MK1503LT
BOCA-001	4.9783	5.07141	5.30099	5.119	5.15967	5.45867	5.17733	5.269	5.05133	5.11267	4.975	5.05367	5.05333	5.25833	4.96667	5.28567	5.33367	5.00567	4.804	4.895	5.34233	5.299	5.149	5.25467	5.44433	5.378	5.16	5.217	5.199	5.16233	5.17333	5.11467
BOCA-002	5.21453	5.31997	4.98754	5.228	4.85567	5.325	5.21367	4.71067	4.907	4.997	4.87467	4.888	4.833	5.19533	5.18233	5.007	5.35033	4.98767	4.954	5.292	5.16	5.141	5.124	5.13333	5.15433	5.32667	5.34833	5.19533	4.96967	5.053	5.02133	5.036
BOCA-003	4.19445	4.09251	4.25735	3.96133	3.94233	3.98567	3.90667	3.844	3.84067	3.69333	3.571	3.721	3.37833	4.26233	3.77067	4.485	4.316	3.94267	3.664	4.02567	4.58133	4.18967	4.02	4.19567	4.513	4.10467	3.94733	4.31367	4.22267	3.62367	3.757	3.93867
BOCA-004	5.55518	5.04952	5.25909	5.429	5.12967	5.064	5.01433	4.93367	5.02633	4.971	4.39767	4.714	4.619	4.97033	4.85767	4.88633	4.84333	4.74033	4.639	4.87933	4.88133	4.79467	4.747	4.859	5.112	4.85033	4.94767	4.85567	4.32267	4.487	4.789	4.83967
BOCA-005	3.83598	3.58603	3.78061	3.173	3.86433	3.72867	3.70867	3.80033	3.44167	3.68967	3.462	3.401	3.20467	3.955	3.667	3.56867	3.65133	3.486	3.38767	3.79567	3.92333	3.63333	3.58367	3.78733	3.79833	3.642	3.71867	3.83167	3.49933	3.66267	3.327	3.61967
BOCA-006	4.59515	4.76655	5.0657	4.87	5.03633	4.91633	4.81533	4.66933	5.01067	4.523	4.62067	4.41633	4.34167	4.83833	4.71067	4.12833	4.726	4.60133	4.543	4.73567	4.70633	4.835	4.59867	4.69133	4.93367	4.72033	4.73733	4.751	4.229	4.30767	4.43533	4.50633
BOCA-007	3.70044	3.05251	3.35136	3.04333	3.577	3.49567	3.19867	3.36667	3.07433	3.13433	3.448	3.20167	2.891	3.605	3.07633	3.477	3.294	3.47	3.34533	3.405	3.63233	3.56633	3.008	3.52067	3.74133	3.43333	3.373	3.37867	3.105	2.66633	2.40333	3.13233
BOCA-008	3.96861	4.1502	3.88432	4.06167	4.22933	4.03467	4.05567	3.88767	3.99767	3.84233	3.88567	3.99433	3.52333	4.13267	4.01333	3.882	4.203	3.67433	3.453	4.00967	3.88933	4.09333	4.00267	3.98933	3.89833	3.67767	3.86567	3.81667	3.338	3.63833
BOCA-009	3.57003	3.52744	3.67404	3.242	3.866	4.01533	3.68467	3.61933	3.165	3.65	3.531	3.60633	3.269	4.027	4.30633	3.505	3.81167	3.435	3.49733	3.46633	3.6	3.85333	3.34467	3.71167	3.77433	3.89733	3.76367	3.88	3.199	3.69567	3.31433	3.685
BOCA-010	4.56655	4.56068	4.48833	4.70033	4.69633	4.78533	4.45033	4.347	4.74533	4.61633	4.402	4.373	4.29033	4.82067	4.628	4.51133	4.51533	4.649	4.283	4.549	4.79833	4.65433	4.48567	4.575	4.62833	4.683	4.73467	4.55967	4.19267	4.43067	4.33433	4.459
BOCA-011	1.45325	1.57682	1.69566	1.25267	1.284	0.778	1.56567	0.916	1.10933	1.39033	1.78067	1.38433	1.438	1.24867	1.17167	1.06633	1.17267	0.689	1.05967	1.85767	1.216	1.467	0.926667	0.976667	1.03067	1.08633	1.254	1.17133	1.118	1.15067	0.901667	1.10567
BOCA-012	2.70153	2.40376	2.96499	2.43633	2.829	2.48233	2.46633	2.468	1.84233	2.481	2.44133	2.48367	2.05867	2.669	2.34033	2.15633	2.57533	2.38267	2.53167	2.669	2.609	2.49	2.401	2.127	2.71367	2.70867	2.419	2.50933	2.43667	2.17367	1.943	2.24033
BOCA-013	5.30037	5.31255	5.14344	5.10633	5.65233	5.38267	5.16933	5.05267	5.29767	4.959	4.89567	4.86633	4.823	5.38967	5.29233	5.11533	5.06633	4.94333	4.94867	5.187	4.932	5.186	5.18	5.09333	5.32733	5.40533	5.23867	5.17967	5.049	4.958	5.03933	4.96567
BOCA-014	4.80155	4.61099	4.97753	4.63433	4.92367	4.633	4.51067	4.765	4.835	4.59567	4.091	4.241	4.18433	4.58233	4.496	4.441	4.399	4.35433	4.33733	4.59833	4.75067	4.62833	4.296	4.55267	4.66167	4.81767	4.79433	4.60267	4.13867	4.40267	4.36567	4.39967
BOCA-015	4.2585	4.28273	4.12688	4.28833	4.63233	4.70367	4.617	4.51567	4.36967	4.34567	4.077	4.17267	4.25433	4.59133	4.38867	4.535	4.454	4.142	4.44067	4.69033	4.52433	4.75133	4.525	4.72967	4.786	4.751	4.44567	4.54933	4.24467	4.576	4.196	4.33067
BOCA-016	4.66731	4.37869	4.62113	4.38067	4.68267	4.51367	4.52633	4.76233	4.35667	4.40267	3.91267	4.21767	3.82733	4.46933	4.13333	4.319	4.29733	3.97733	4.06933	4.33833	4.338	4.48767	3.909	4.36167	4.353	4.428	4.336	4	3.46233	3.21133	3.89833	4.15433
BOCA-017	4.10496	4.11059	4.19078	4.065	4.273	4.41033	4.42733	4.252	3.859	3.93067	3.793	3.92933	3.78467	4.202	4.55033	3.99	4.13767	4.13233	3.80933	4.12433	3.81333	3.97367	3.962	4.141	4.288	4.25733	3.97633	3.98967	3.91433	3.94233	3.53	3.885
BOCA-018	3.4487	3.17567	3.30124	2.681	3.54667	3.34567	3.35533	2.70933	2.682	3.23533	2.92667	2.574	2.79433	3.24233	3.245	2.99833	3.24433	2.85933	2.795	2.826	3.22433	3.20267	3.03967	3.001	3.37633	2.90633	3.09867	3.23567	2.99033	2.84767	2.92767	2.83867
BOCA-019	5.17794	4.84528	4.92883	5.06767	5.21067	5.14133	5.186	4.82067	4.89567	4.67633	4.48633	4.572	4.617	5.22433	4.935	4.90633	4.95233	4.74467	4.671	4.91467	4.747	4.98867	4.65533	4.87967	4.96333	5.08267	4.88233	4.59967	4.634	4.749	4.367	4.86367
BOCA-020	4.51635	4.54873	4.68843	4.32333	4.57167	4.71067	4.59267	4.28767	4.599	4.09267	3.70667	4.08933	3.75067	3.92067	4.14833	4.25233	4.163	4.01133	4.12333	4.405	4.249	4.30367	4.13467	4.20667	4.507	4.49	4.20333	4.348	3.70833	4.17667	3.78067	4.13467
BOCA-021	1.20895	1.4718	1.33123	1.28233	1.60967	1.06967	1.596	1.29233	1.14367	1.83433	1.503	1.16333	1.39933	1.239	1.03667	1.61133	1.017	1.887	1.56333	1.82833	2.08433	1.624	2.03267	1.54167	1.917	1.37067	1.412	1.94733	1.876	1.527	1.148	1.312
BOCA-022	1.3984	1.92304	1.25347	0.867333	1.13033	1.04533	1.48267	1.198	1.178	1.507	1.33933	2.01167	1.536	1.64433	1.14967	1.387	1.78667	1.515	1.73	1.664	1.482	2.124	1.59233	1.86767	2.10533	1.76833	1.58367	1.73967	1.52733	1.66533	1.178	1.77767
BOCA-023	1.45506	1.45353	1.98475	1.21167	1.90833	1.39633	1.906	1.608	1.44467	1.80767	1.73367	1.57767	1.824	2.086	1.11867	2.17667	2.23133	2.00367	1.732	2.17567	2.64733	2.32267	2.24633	2.50167	2.81267	2.65333	2.093	2.807	2.63233	2.028	1.97867	2.05367
BOCA-024	2.6717	1.84958	2.14854	1.10933	1.367	1.11133	1.82767	1.44033	1.179	1.61467	1.807	1.728	1.642	1.46	1.44567	1.89967	1.42	1.74033	1.63433	1.81633	1.90567	1.69667	1.56433	2.036	1.85667	1.84533	1.785	1.911	1.758	1.474	1.27167	1.61
BOCA-025	5.07951	5.00714	5.28801	5.265	5.19233	5.28067	5.075	4.945	5.13167	4.68467	4.74967	5.07333	4.72633	4.59967	4.90533	4.65233	4.97667	4.768	4.65733	4.91833	5.14067	5.006	4.79933	4.951	5.11133	5.06867	4.82467	4.85767	4.61733	5.03833	4.673	4.854
BOCA-026	3.54004	3.05538	3.27584	2.88633	3.718	3.535	3.137	3.05267	3.22467	2.852	2.92333	3.204	2.60067	3.33233	3.02533	2.72333	2.96267	3.04533	2.84	3.133	3.463	3.25567	2.642	3.04267	3.49567	3.14567	2.91433	3.10167	2.545	2.85	2.76767	2.885
BOCA-027	4.19522	4.16435	4.37887	4.25933	4.289	4.29167	4.57067	4.17567	4.12733	4.146	3.72867	3.89333	3.86233	4.39233	4.23633	3.90633	3.818	4.044	3.787	3.87767	4.22033	3.96267	3.96633	3.97733	4.635	4.385	4.114	4.451	3.93833	4.09433	3.599	4.06633
BOCA-028	4.61937	4.23578	4.76388	4.20933	4.567	4.46033	4.16	4.396	4.123	4.01633	3.79267	4.17067	3.985	4.17933	4.15167	4.05133	4.01167	4.08667	3.935	4.055	4.38033	4.33267	4.03533	4.185	4.241	4.17933	4.22267	4.125	3.72367	3.92267	4.074	4.01533
BOCA-029	4.38404	4.46978	4.60514	4.07433	4.494	4.64267	4.444	4.30233	4.06633	4.23667	4.287	4.31467	3.75567	4.18633	4.28967	4.02633	4.139	3.99367	3.945	4.08633	4.05133	4.518	4.18767	4.11133	4.491	4.39733	4.03667	4.11067	4.09833	4.14633	3.96767	4.05633
BOCA-030	4.06293	3.73518	3.8221	4.113	4.09	4.26367	4.479	3.95667	4.291	4.17267	3.742	3.90833	4.19867	4.268	4.308	4.09433	4.384	4.33433	3.79267	4.25333	4.42367	4.37033	4.02933	4.08667	4.53233	4.03667	4.05733	4.29867	3.97933	4.20167	4.145	3.91633
BOCA-031	3.89705	3.81163	4.33037	3.717	3.929	4.195	3.99033	4.01333	4.26033	3.87367	3.69567	3.89767	3.549	3.94567	3.834	3.74567	3.82933	3.789	3.80333	3.96467	3.99533	3.76933	3.43833	3.737	3.92333	3.99067	3.948	3.827	3.13533	3.356	3.445	3.779
BOCA-032	4.08581	3.66307	4.03459	3.80833	4.264	4.349	3.87767	3.57233	3.84633	3.65067	3.59167	3.634	3.58433	3.89967	3.754	3.54933	3.57033	3.66367	3.58767	3.80333	4.009	4.15133	3.77067	3.90167	4.02233	4.087	3.80233	3.91933	3.45	3.47	3.666	3.56
BOCA-033	4.47958	4.33726	4.51076	4.37267	4.67567	4.523	4.31533	3.814	4.38667	4.01333	4.04	4.24733	4.086	4.10367	4.11433	4	4.402	4.09433	4.12333	3.85167	4.12633	4.29933	4.04667	4.21533	4.465	4.31333	4.05	4.08833	4.29967	4.249	3.90333	3.99167
BOCA-034	2.17561	2.35234	2.69649	2.187	2.71133	1.90467	2.464	1.89833	1.948	2.304	2.28833	2.304	2.29633	2.36567	1.87933	2.293	2.30333	2.358	2.181	2.385	2.716	2.44433	1.97333	2.11267	2.55	1.93667	2.231	2.216	2.05967	1.80167	2.02633	1.88133
BOCA-035	2.09088	1.9656	1.98351	1.61867	2.62133	2.64967	2.325	2.10567	2.13367	2.32267	2.274	1.946	2.31533	2.381	1.90167	1.88167	2.283	2.68367	2.295	2.56333	2.25667	2.53633	2.14533	2.34567	2.66767	2.42733	1.94833	3.03933	2.23167	2.264	1.947	2.33033
BOCA-036	5.37796	5.15015	5.15906	5.44267	5.38433	5.656	5.204	5.15133	5.15133	5.05733	4.84967	4.92567	5.07733	5.311	5.20167	5.02933	5.412	4.892	4.75333	5.026	5.003	5.344	4.79267	5.26967	5.35733	5.229	5.24833	5.13067	4.652	5.04467	4.76867	4.877
BOCA-037	2.92025	3.22389	3.59448	3.18033	3.473	3.627	3.033	3.42633	3.34867	3.15667	2.97867	2.815	3.066	3.46233	3.25567	3.07867	3.351	2.90533	2.92933	3.25567	3.19633	3.361	2.82033	3.11067	3.366	2.907	3.04033	3.30833	2.87633	2.78167	2.67767	2.82933
BOCA-038	2.75956	2.33284	2.72778	2.26367	2.63967	3.10067	2.21567	2.57033	2.47633	1.81733	2.47733	2.11	2.365	2.385	2.209	2.64	2.94967	2.714	2.33067	3.12467	2.96367	3.33167	2.50967	2.70567	3.21333	2.83333	2.74433	2.82567	2.18867	2.60033	2.13667	2.63233
BOCA-039	3.60002	3.46472	3.05243	3.20867	3.484	3.459	3.351	2.451	3.238	3.46867	2.929	2.90867	3.43833	4.011	3.50367	3.608	3.78567	3.37767	3.59333	3.66667	3.603	3.92067	3.54667	3.69233	3.78233	3.80333	3.68167	3.31267	2.96767	3.52167	2.99333	3.28333
BOCA-040	4.7125	4.45552	4.66531	4.458	4.77567	4.836	4.606	4.13133	4.83467	4.466	4.12667	4.42267	4.26567	4.47133	4.37933	4.46067	4.16933	4.39667	4.15933	4.45833	4.38333	4.52133	4.46033	4.58833	4.73767	4.65367	4.72867	4.409	4.47367	4.45133	4.53167	4.306
BOCA-041	3.3663	3.15049	3.2124	2.92233	3.608	3.152	3.36033	2.85367	3.407	3.273	3.11833	3.17067	3.04033	3.426	3.317	3.13967	3.32567	3.303	3.06167	3.25367	3.10267	3.322	3.20967	3.23467	3.55	3.49867	3.36467	3.19233	3.31333	3.071	2.98767	3.07767
BOCA-042	3.104	3.0896	3.17929	2.45967	3.602	3.32133	2.13767	2.29433	3.11233	2.543	2.54933	3.07133	2.69033	3.079	2.64133	2.648	2.58133	2.41567	2.419	2.58867	2.51633	2.90167	2.48433	2.91667	3.04633	2.754	2.827	2.806	2.682	2.61167	2.63867	2.41067
BOCA-043	4.30962	4.24984	4.17848	4.25767	4.615	4.613	4.80233	3.978	4.81067	4.83433	4.25533	4.47	4.34533	5.04233	4.71767	4.495	4.671	4.796	4.595	4.565	4.848	5.02067	4.61233	4.58533	4.888	4.944	4.96733	4.87433	4.40867	4.83167	4.64633	4.71533
BOCA-044	3.39278	3.51002	3.51199	3.17	4.10467	3.451	3.33767	3.14367	3.32467	3.351	3.16267	3.206	3.10133	3.29367	3.54767	3.399	3.40833	3.63533	2.978	3.34833	3.37333	3.795	3.405	3.36067	3.98267	3.54133	3.617	3.65133	3.35	3.402	3.35267	3.208
BOCA-045	4.78013	4.64579	4.68106	4.48033	4.86167	4.62267	4.747	4.81033	4.76167	4.42933	4.49733	4.34667	4.60733	4.90867	4.63433	4.78433	4.61133	4.59	4.62633	4.47467	4.701	4.859	4.79933	4.64833	4.92567	4.71733	4.75767	4.801	4.482	4.634	4.54233	4.59067
BOCA-046	3.96051	3.66001	3.82895	3.772	3.92533	3.654	3.89633	3.82433	4.29933	3.92033	3.578	3.96633	3.71033	3.96233	4.18933	3.616	3.85533	3.77067	3.702	3.64233	3.86467	4.07933	3.59633	3.67333	3.928	3.79	3.88467	4.02167	3.55767	3.608	3.65967	3.65167
BOCA-047	4.69092	4.5943	4.67651	4.717	4.77	4.85967	4.61267	4.792	4.57233	4.53967	4.25733	4.38933	4.62367	4.84033	4.511	4.52833	4.469	4.51167	4.34033	4.347	4.529	4.64	4.57467	4.41033	4.78	4.195	4.197	4.44967	4.33567	4.42867	4.60433	4.57667
BOCA-048	3.8854	3.82374	3.86891	3.71767	4.08	4.079	4.054	3.58267	3.96167	3.941	3.60033	3.71833	3.933	4.17767	3.93733	3.58767	4.18067	4.162	3.78967	3.972	3.991	4.10633	4.03267	3.76167	4.103	4.04833	4.01567	4.056	3.57567	3.968	3.67067	3.931
BOCA-049	2.0332	1.48005	1.3404	1.31733	1.77133	1.299	1.66933	1.34033	1.729	1.57567	1.78167	1.66	1.295	1.946	1.30267	1.78867	1.622	2.12033	2.584	1.386	2.09533	1.96633	1.617	1.776	2.07633	1.74333	1.61333	2.14233	1.63933	1.309	1.416	1.61067
BOCA-050	1.75813	1.91243	1.83501	1.32467	2.054	1.59467	1.917	1.38333	1.90433	2.20233	1.91467	1.994	1.551	1.63233	1.42867	1.85867	2.13733	2.134	1.80167	2.26767	2.217	2.10333	1.787	2.31167	2.483	1.928	1.99767	2.19733	1.73333	1.915	1.55267	1.738
BOCA-051	1.26059	1.12859	1.70947	1.09433	1.07133	1.06633	1.04267	0.666667	1.38833	1.213	1.19467	1.439	1.22233	1.29967	1.41033	1.467	1.164	1.32167	1.07	1.224	1.08567	1.252	0.922	0.982333	1.00567	0.955667	1.08067	1.29533	1.11133	0.930667	0.889667	0.926667
BOCA-052	1.50964	1.20525	1.4946	0.569	0.592667	0.932333	1.32133	1.21933	1.109	1.62133	1.28533	0.974	1.25133	1.09433	1.09267	1.29567	1.379	1.08033	1.13733	1.25267	1.34333	1.35	0.998333	1.009	1.08633	1.08067	1.12467	1.041	0.895333	1.09733	0.889667	0.987667
BOCA-053	3.49799	3.33254	3.73018	2.88833	3.791	3.96467	3.55367	3.25833	3.393	3.19533	3.16333	3.033	4.02133	4.04067	3.26467	3.317	3.269	3.386	3.25833	3.29167	3.206	3.57467	3.32733	3.35433	3.35233	3.34867	3.18	3.60733	3.41467	3.389	3.12567	3.12
BOCA-054	4.78214	4.87555	4.705	4.56667	4.84533	5.041	4.759	4.32433	4.74267	4.55967	4.26967	4.63533	4.442	4.70167	4.51467	4.655	4.55067	4.49	4.323	4.278	4.64767	4.40833	4.19467	4.37933	4.23467	4.443	4.68167	4.64433	4.11	4.411	4.49033	4.286
BOCA-055	2.97749	2.66674	3.29654	2.071	3.183	3.00933	2.58367	3.03633	3.13467	2.46633	2.045	2.59633	2.25167	2.87067	2.568	2.06067	2.728	2.492	2.384	2.56633	2.45867	2.508	2.43467	2.55467	2.52933	2.44467	2.487	2.715	2.486	2.48633
BOCA-056	3.43706	3.32466	3.72107	3.13967	3.745	3.89	3.42333	3.66633	3.37467	3.21433	3.19267	3.44633	3.23	3.45267	3.366	3.17267	3.56	3.45167	3.29767	3.251	2.99467	3.18233	3.09633	3.397	3.68567	3.466	3.445	4.057	2.74933	3.20833	3.34633	3.24667
BOCA-057	4.50068	4.48434	4.59044	4.16167	4.37567	4.628	4.46667	4.399	4.61767	4.35433	4.01767	4.22433	4.127	4.77467	4.20433	4.47633	4.371	4.18967	4.174	4.20433	4.407	4.01167	3.71567	4.16367	4.53067	4.42633	4.22033	4.13267	3.86533	4.10933	3.85067	3.65533
BOCA-058	2.72631	2.62813	2.78305	2.878	2.72933	2.88633	2.755	1.748	3.02	2.66333	2.30667	1.899	2.54533	2.60967	2.25667	2.48767	2.90567	2.53533	2.43567	2.639	2.78733	2.41267	2.24367	2.31	2.78367	2.24733	2.62867	2.603	2.31067	2.32533	2.17767	2.394
BOCA-059	4.54905	4.35753	4.39969	4.466	4.79933	4.86033	4.55533	3.76633	4.67267	4.34	4.04533	4.202	4.534	4.51333	4.333	4.24933	4.52133	4.40967	4.32833	4.44667	4.34833	4.63833	4.24567	4.44	4.71	4.726	4.199	4.33933	4.29933	4.43833	4.061	4.307
BOCA-060	3.4687	3.59269	3.79877	3.36767	3.633	3.88533	3.34667	3.195	3.76367	3.373	3.19667	3.16533	3.04967	3.387	3.466	3.08533	3.32233	3.21833	3.23467	3.23933	3.178	3.45233	3.30833	3.21167	3.68033	3.32233	2.872	3.555	3.06033	3.31067	3.107	3.24167
BOCA-061	5.87044	5.51114	5.68503	5.27033	5.89867	5.54267	5.569	5.44433	5.66067	5.28567	5.01733	5.132	5.21267	5.20167	5.3	5.217	5.21233	5.17233	4.89633	5.08267	5.24833	5.32533	5.04067	5.39467	5.55567	5.32867	4.77733	5.39367	5.19567	5.33533	5.076	5.082
BOCA-062	3.94113	3.69705	4.27642	3.175	4.17333	3.72167	3.95167	4.25133	4.136	3.695	3.60467	3.719	3.734	3.874	3.801	3.66533	3.964	3.919	3.81867	3.75767	3.958	3.954	3.69833	3.87367	4.25133	3.713	3.43167	3.686	3.693	3.594	3.52933	3.72233
BOCA-063	5.49244	5.3524	5.471	5.369	5.707	5.461	5.32967	5.03067	5.18967	5.09633	4.90333	4.949	5.095	5.18433	5.41933	5.08533	5.07267	5.102	5.11367	5.28167	5.07967	5.15233	5.223	5.296	5.61133	5.46533	5.09267	5.31567	4.898	5.37767	5.17567	5.17033
BOCA-064	1.94573	1.66623	1.57014	1.02333	1.79233	1.44133	1.85733	1.355	1.05267	1.732	1.35	1.684	1.798	1.809	1.16633	2.20333	2.09567	2.003	2.01733	2.21933	1.99233	1.955	1.69533	1.50967	2.02733	1.749	1.56467	2.01433	1.81167	1.51333	1.40967	1.71933
BOCA-065	4.67081	4.74554	4.81475	4.49933	4.85133	4.908	4.851	4.71467	4.76167	4.37767	4.031	4.63733	4.30933	4.377	4.80367	4.44933	4.50167	4.49	3.92033	4.40967	4.39733	4.748	4.45367	4.52	4.77333	4.722	4.54267	4.493	4.23	4.63933	4.248	4.426
BOCA-066	4.95105	4.98639	4.78685	4.77233	5.16633	5.04	5.11967	4.88233	4.98433	4.60367	4.58667	4.738	4.65333	4.982	4.869	4.76967	4.81833	4.85133	4.166	4.93733	4.90733	4.86467	4.81933	4.96	5.037	5.01067	5.01467	4.94467	4.64333	4.88033	4.846	4.86933
BOCA-067	4.34404	4.33056	4.45617	4.541	4.779	4.602	4.711	4.32167	4.91233	4.034	3.82267	4.21533	4.35733	4.66267	4.46267	4.38967	4.29533	4.194	3.963	4.44233	4.21133	5.30767	4.20367	4.53167	4.642	4.498	4.11933	4.44833	4.22167	4.31367	4.19933	4.28667
BOCA-068	4.60584	4.62238	4.5899	4.13367	4.464	4.896	4.275	4.609	4.43733	4.29567	4.334	4.40867	4.242	4.439	4.23167	4.34033	4.34433	4.21567	4.11767	3.91567	4.13333	4.23867	4.14333	4.32733	4.65	4.202	4.277	4.38233	3.96033	4.205	4.32933	4.16967
BOCA-069	4.15097	4.27563	4.1975	4.13	4.61933	4.60767	4.72133	4.05433	4.58533	4.21133	3.601	4.157	4.32333	4.426	4.60033	4.61667	4.68767	4.17833	4.241	3.34033	2.83133	2.39067	3.948	4.29767	4.39533	4.36133	4.36067	4.44	4.17467	4.119	3.95267	4.124
BOCA-070	5.03588	5.06238	5.18168	5.05133	5.332	5.36567	5.17933	4.83967	5.43033	4.85833	4.19267	4.75367	5.09133	5.21167	4.99733	4.85767	4.999	4.96433	4.92933	5.16867	4.76467	4.833	4.79133	5.093	5.35467	5.198	5.04	4.86767	4.89467	4.90833	4.84233	4.90933
BOCA-071	3.92333	3.69378	3.94468	3.764	4.236	4.004	3.96167	3.95933	4.028	3.39033	3.412	3.73033	3.57933	3.93333	3.64167	3.71233	3.70167	3.662	3.401	3.99167	3.547	3.93767	3.36767	3.576	4.14967	3.74	3.782	3.83567	3.28133	3.81433	3.29467	3.51467
BOCA-072	3.92242	4.01619	3.99177	3.757	4.10133	4.096	3.88333	4.033	4.107	3.657	3.32567	3.903	3.75933	4.10867	3.85233	3.535	3.81	2.64067	3.732	3.63	3.51733	4.00667	3.62333	3.78367	4.02567	3.742	3.915	3.67033	3.06	3.17933	3.63	3.704
BOCA-073	5.17964	5.04557	5.32827	5.18167	5.284	5.22367	5.03	5.36467	5.27767	4.941	4.728	5.16833	4.71167	5.248	5.12133	4.795	5.23467	4.82967	4.698	5.069	4.76267	5.16133	4.702	5.12733	5.239	5.20767	5.09033	4.257	3.64367	3.85833	4.766	4.67367
BOCA-074	1.72471	1.60273	1.57674	0.953333	1.44833	0.867333	1.01833	1.45967	1.18867	1.45933	1.37767	1.10533	1.672	1.23833	0.772667	1.54467	1.15233	1.32033	1.46933	1.456	1.75633	1.27167	1.23133	1.03233	1.26933	1.314	1.325	1.026	1.152	1.11933	1.18633	1.129
BOCA-075	5.27545	5.04701	5.25646	4.90133	5.03033	5.321	4.91033	5.221	5.00867	4.85967	4.74433	4.932	4.99867	5.134	5.04933	4.701	4.88433	4.90533	4.74433	4.74967	4.82367	4.914	4.60967	4.94767	5.14033	5.14633	3.44267	4.88633	4.161	2.802	4.68933	4.80733
BOCA-076	4.03898	3.96763	4.13253	3.484	4.10533	3.80533	4.21433	3.89367	4.06733	3.84867	3.479	3.743	3.70767	3.878	3.56167	3.57567	3.46533	3.858	3.36767	3.836	3.84	3.801	3.36467	3.82533	3.94767	3.91633	3.851	3.95933	3.65867	3.43467	3.68367	3.525
BOCA-077	4.46784	4.3756	4.69814	4.268	4.51	4.731	4.54833	4.56433	4.84767	4.434	4.25867	4.36067	4.376	4.521	4.33767	4.40567	4.306	4.423	4.08667	4.51733	4.16033	4.61333	4.32633	4.58233	4.737	4.49867	4.513	4.737	4.33533	4.65567	4.178	4.49067
BOCA-078	4.57323	4.59922	4.75504	4.18933	4.81267	4.911	4.70133	4.61367	4.79233	4.441	4.43267	4.51067	4.29067	4.72733	4.65233	4.53533	4.671	4.17633	4.35633	4.76433	4.52833	4.641	4.40467	4.65367	4.64167	4.54567	4.52833	4.75567	3.97233	4.545	4.461	4.46267
BOCA-079	4.02591	4.03579	4.12592	3.54833	4.09567	4.14267	3.947	3.966	4.14467	3.599	3.23333	3.797	3.56167	3.82533	3.71233	3.673	3.62967	3.84467	3.59267	4.03633	3.896	3.95	3.68267	3.768	3.90267	3.911	3.79	3.91867	3.81933	3.83733	3.421	3.567
BOCA-080	4.53036	4.38168	4.53596	4.517	5.062	4.589	4.83667	4.372	4.61333	4.26467	4.25767	4.221	4.428	4.65567	4.567	4.76067	4.48467	4.65067	4.52833	4.583	4.518	3.93767	3.54533	3.54533	3.84433	3.277	3.59833	4.69567	4.35733	4.69633	4.50933	4.491
BOCA-081	4.07258	3.5172	3.86671	3.392	4.03867	3.89167	3.70733	3.48967	3.752	3.69467	3.094	3.52933	3.34267	4.153	3.893	3.81567	4.02833	3.657	3.616	3.68833	4.146	4.26233	3.703	3.898	3.586	3.79167	3.80233	4.25167	4.01667	3.821	3.66067	3.55767
BOCA-082	3.59999	3.35526	3.57801	3.14667	3.74167	3.84667	3.67367	3.71833	3.827	3.33667	3.19967	3.06633	3.35567	3.73333	3.60933	3.639	3.62533	3.87833	3.367	3.72533	2.696	2.192	3.673	3.577	3.85033	3.59167	3.52667	4.097	3.62633	3.27733	2.66033	3.64167
BOCA-083	3.80974	3.48733	3.91753	3.47233	3.64467	3.73	3.34167	3.404	3.30233	3.40433	3.20033	3.45967	3.621	3.376	3.339	3.58867	3.37533	3.54	3.05033	3.43633	3.631	3.37067	3.30733	3.479	3.70667	3.712	3.53033	3.44567	3.397	3.17367	3.11467	3.30833
BOCA-084	1.60091	1.65013	1.70895	1.34467	1.49167	1.47067	1.45033	1.55733	1.524	1.58167	1.39433	1.51333	1.54733	1.52167	1.51333	1.30867	1.81	1.74667	1.333	1.675	1.92167	1.51367	1.51733	1.36767	1.634	1.70433	1.53433	1.40833	1.473	1.45233	1.447	1.49
BOCA-085	4.66384	4.76433	4.73825	4.85733	5.09467	4.98333	4.83667	4.38067	4.837	4.50267	4.146	4.464	4.682	4.856	4.57933	4.642	4.69967	4.788	4.36133	4.722	4.65233	4.48467	4.58	4.77567	4.82733	4.931	4.68533	4.67067	4.42233	4.69767	4.67767	4.65133
BOCA-086	3.10216	3.0931	3.09405	2.89233	3.348	2.97	3.06367	2.357	2.68267	2.736	2.70667	2.634	2.58333	2.80833	3.02533	2.49133	2.66567	2.63033	2.363	2.56533	2.78933	2.654	2.598	2.77967	2.98233	2.72967	2.86367	3.05433	2.71767	2.80867	2.67233	2.58733
BOCA-087	5.00377	4.82221	4.90961	4.94767	5.16867	4.889	4.97267	5.009	4.89167	4.56967	4.57467	4.62033	4.629	4.94833	4.833	5.029	4.924	4.543	4.451	4.76067	4.85133	4.83767	4.28033	4.81933	4.92833	4.88167	4.854	4.701	4.139	4.48967
BOCA-088	5.14746	4.73151	5.02194	4.76267	5.25367	5.178	5.12067	4.57933	4.91667	4.85933	4.72933	4.72567	4.53267	4.95533	5.02867	5.09433	5.107	4.98467	4.886	5.269	5.00567	4.90367	4.75533	5.08267	5.28533	5.15267	5.02967	4.893	4.59133	4.85733	4.83933	4.92833
BOCA-089	4.13561	4.02719	4.20644	4.192	4.533	4.459	4.43067	3.88167	4.506	4.319	3.78433	4.14767	4.068	4.53733	4.28267	4.36833	4.33967	4.33733	4.332	4.335	4.21867	4.28267	3.692	3.89967	4.26733	3.824	3.78067	4.092	3.794	3.96433	4.064	4.37233
BOCA-090	3.9325	3.75134	3.55435	3.66533	3.99667	3.838	4.044	3.24467	3.91167	3.71667	3.37667	3.655	3.86967	4.603	4.232	4.286	4.28733	3.723	3.915	3.988	4.265	3.97967	3.716	4.07733	4.308	4.181	4.089	3.807	3.29733	3.518	3.88867	3.789
BOCA-091	3.48753	3.18705	3.33414	3.08833	3.47033	3.46867	3.20033	3.294	3.24267	2.84833	2.72067	3.05967	3.201	3.228	3.15667	2.78633	3.17367	3.31267	2.897	3.44667	3.28333	3.29233	3.04867	3.348	3.37133	3.303	3.07633	3.31767	2.891	2.89533	2.74067	2.937
BOCA-092	3.06625	2.96154	3.08585	3.139	3.42033	3.26633	3.01033	2.90467	3.15467	2.68867	2.7	2.61533	3.06	2.65	2.74067	3.036	3.17833	3.13367	2.66167	3.17	3.33567	3.07867	2.872	2.936	3.24767	2.936	3.08267	3.22567	2.85167	2.872	2.74767	2.80533
BOCA-093	5.29133	5.18229	5.19703	5.23533	5.43267	5.49	5.24867	4.989	5.41433	5.17233	4.89967	5.424	5.17933	5.39533	5.423	5.299	5.27767	5.368	5.13	5.13167	5.43667	5.12367	5.23767	5.15233	5.31633	5.15167	4.93533	4.735	5.189	5.503	5.16767	5.227
BOCA-094	3.57969	3.22175	3.53268	3.42533	3.86067	3.95267	3.96933	3.34	3.72533	3.493	3.14133	3.4	3.509	3.288	3.49933	3.86567	3.45033	3.65267	3.44667	3.426	3.76467	3.664	3.46	3.98367	4.026	3.55533	3.487	4.401	3.47567	3.56633	3.51133	3.573
BOCA-095	5.0342	4.77172	5.04271	4.72967	5.09033	4.732	4.847	4.592	4.766	4.33233	4.58267	4.64	4.657	4.723	4.72067	4.65467	4.71367	4.90833	4.25367	3.932	3.68133	3.35233	4.53133	4.82733	4.79967	4.72133	4.67967	4.73633	4.411	4.606	4.59633	4.54033
BOCA-096	4.01107	3.80833	3.94186	3.89533	4.03667	4.37433	4.39967	3.577	4.176	4.12067	3.68767	3.986	3.79933	4.251	4.201	4.34333	3.99567	4.19533	3.90433	4.04567	4.243	4.44467	3.92433	4.11433	4.335	3.861	3.99633	4.429	3.68667	3.86533	4.13533	3.89533
BOCA-097	0.954044	1.72938	2.22727	1.16933	0.793333	1.22533	1.311	1.33267	0.873667	1.37067	1.39967	0.979333	1.54167	1.00867	1.00167	1.237	0.930667	1.197	1.70367	1.227	1.079	1.21467	0.95	1.00733	1.03067	1.15533	1.10233	1.38067	1.21	1.08233	1.01667	1.12733
BOCA-098	2.77838	2.49589	2.64912	2.31	2.98633	3.043	2.612	2.33867	2.27533	2.29933	2.145	2.49667	2.35033	2.40233	2.36467	2.21333	2.12733	2.59467	2.34633	1.71	1.479	1.22533	1.901	2.366	2.653	2.406	2.49267	2.63367	2.29267	2.18267	2.31633	2.15367
BOCA-099	4.52483	4.46952	4.5904	4.632	4.57333	4.88633	4.74	4.44667	4.245	4.49	4.173	4.40933	4.35967	4.67633	4.47667	4.84067	4.707	4.547	4.48767	4.593	4.04933	4.03433	3.535	3.541	3.81333	3.44233	3.49567	4.48367	4.47267	4.56633	4.13167	4.41933
BOCA-100	3.65839	3.68183	3.78614	3.34467	3.89467	3.80433	3.461	3.59433	3.75	3.39533	3.14	3.41233	3.44933	3.88433	3.48833	3.73233	3.72767	3.55433	3.41433	3.63967	3.41433	3.69433	3.21067	3.56067	4.04533	3.58733	3.61967	3.97367	3.369	3.09933	3.45	3.30067
BOCA-101	4.79773	4.77337	4.61335	4.662	4.77933	4.76433	4.53767	4.42133	4.724	4.42033	4.344	4.58167	4.545	4.57467	4.569	4.55767	4.74933	4.444	4.224	4.57433	4.30967	4.421	4.201	4.552	4.637	4.48767	4.39267	4.49267	4.15633	4.32067	4.31833	4.33767
BOCA-102	1.52068	1.23186	1.47341	1.36233	1.121	1.21267	1.224	1.03467	0.862667	1.65033	0.855333	1.10633	1.428	1.335	1.31333	1.28	1.197	1.54767	1.45767	1.61233	1.703	1.42667	1.47367	1.20367	1.73467	1.455	1.517	1.73233	1.644	1.45567	1.16133	1.14267
BOCA-103	1.4996	1.05985	1.81653	1	0.907333	1.12633	1.321	1.35033	1.30067	0.799333	1.60667	1.10333	1.31	0.799333	1.09767	0.989667	1.238	1.108	1.207	1.29933	1.488	1.21267	0.976667	1.00567	1.191	0.922	0.785667	1.05733	1.185	1.13767	1.11133	1.09633
BOCA-104	2.64476	2.65519	2.82197	2.055	2.739	3.08333	2.92067	2.752	2.78167	2.92433	2.70733	2.63	2.74833	3.75267	2.68333	3.46833	3.33233	3.29533	3.00667	3.43533	3.60667	3.172	3.061	2.78467	3.24867	3.22333	3.036	3.54267	2.987	2.99867	2.65367	2.8
BOCA-105	1.32202	1.83481	1.47751	1.32367	1.111	0.727333	1.51167	1.39	1.003	1.691	1.56267	1.425	1.58367	0.955333	1.313	1.88667	2.095	1.51467	1.98033	1.85833	2.02767	2.10933	2.16967	2.09133	2.359	2.124	2.17367	3.115	2.673	1.807	1.892	1.618
BOCA-106	2.25288	2.46083	2.48884	2.09267	2.524	2.55767	2.48667	1.938	2.35433	2.27233	2.19567	2.03433	2.18867	2.247	1.80033	2.48233	2.07533	2.00733	2.35267	2.61567	2.27333	2.578	2.29067	2.29367	2.52167	2.368	2.20833	2.63167	2.405	2.167	2.15133	2.05133
BOCA-107	1.13014	1.59042	1.21687	1.282	1.45833	1.35	0.899667	0.994667	1.171	1.21367	1.12633	1.23367	1.386	1.24667	1.38933	1.43833	1.633	1.53967	1.564	1.41533	1.448	1.59967	1.43533	1.54667	1.59233	1.447	1.53933	1.36467	1.31067	1.02733	1.13867	1.15067
BOCA-108	1.4084	1.53731	1.48755	1.15467	1.02633	0.783333	0.863333	1.295	0.68	1.39167	1.312	1.24467	1.39667	1.14767	1.078	1.07733	1.32833	1.20867	1.34667	1.94867	1.646	1.39233	1.054	1.19733	1.12733	1.31067	1.15833	1.15833	0.982333	1.11933	1.23267	0.955667
BOCA-109	1.5462	1.78391	2.33256	1.63267	1.733	1.91833	1.363	1.63467	1.36667	1.763	1.88433	1.31733	1.566	1.962	1.373	2.22367	1.67867	1.922	1.90233	2.03967	1.945	1.99767	1.725	2.04667	2.178	2.08833	2.03633	2.26533	1.89767	1.582	1.12467	1.56567
BOCA-110	2.26015	2.00614	2.41597	1.21033	2.02567	1.331	2.24233	1.23933	2.15833	2.09967	2.29867	2.035	1.90333	2.225	2.40567	3.42267	3.71667	2.84233	2.261	2.74033	2.79067	2.45667	2.301	2.487	2.617	2.49467	2.39833	2.60533	2.31467	2.22433	2.04767	2.11
BOCA-111	1.76487	1.80014	2.24766	1.425	1.10133	1.038	0.589333	1.14567	1.47167	1.59633	0.987	1.61267	1.14867	0.846333	1.00167	1.17733	1.36833	1.233	1.33233	1.24467	1.101	1.35	0.979	1.31633	1.22533	1.16433	1.40267	1.27767	1.21267	0.976667	1.12733	1.02733
BOCA-112	1.84934	1.46297	1.54211	1.12867	1.54367	1.376	1.057	1.249	1.547	1.51567	1.44567	1.47333	1.216	1.216	0.651667	1.34833	1.59733	1.44367	1.243	1.61033	1.78767	1.673	1.263	1.389	1.66767	1.55267	1.516	1.181	1.441	1.441	1.17133	1.23133
BOCA-113	1.97317	1.7766	1.46437	1.081	1.57633	1.91633	1.07233	1.64167	1.102	1.78867	1.36333	1.80067	1.59367	1.34433	1.04067	1.83233	1.61567	1.661	1.76333	2.083	1.72767	1.76233	1.58533	1.73867	2.024	1.898	1.68833	1.89033	1.77933	1.69	1.21367	1.60833
BOCA-114	2.71802	2.48483	2.36781	2.153	2.55733	2.501	2.31633	1.753	2.05867	2.39433	2.36	2.63533	2.44567	2.437	2.129	2.59933	2.58033	2.92767	2.35567	2.33333	2.481	2.222	1.98333	2.451	2.66433	2.467	2.44367	2.67233	2.35067	2.361	2.13967	2.309
BOCA-115	2.32669	2.50217	2.49781	1.911	2.40733	2.22733	2.45067	1.76967	2.36333	2.05333	2.11767	2.07467	1.85067	1.93133	1.617	2.299	2.39333	2.474	2.13267	2.37867	2.75867	2.49233	1.91133	2.06567	2.389	2.169	2.31333	2.439	2.10533	1.955	1.47867	2.09367
BOCA-116	2.32931	2.35813	2.59116	2.274	2.95167	3.16733	1.98933	2.39267	2.275	2.272	2.11733	2.561	2.34233	2.72333	2.637	2.63267	2.56833	2.63	2.57033	2.75067	2.83533	2.82767	2.49867	2.48867	2.80533	2.80067	2.84167	2.70967	2.37633	2.55733	2.49533	2.40067
BOCA-117	1.81141	1.94675	1.66782	1.447	1.446	1.07367	1.16	1.30767	1.056	1.71367	1.30767	1.25367	1.54267	1.63	1.43467	1.12	1.85833	1.73933	1.89067	1.84933	2.44467	1.873	1.67333	1.84067	2.216	1.822	1.91567	1.87733	1.79367	1.69433	1.17867	1.55133
BOCA-118	3.04176	2.96182	3.25746	2.76667	3.367	3.53367	3.59133	3.462	3.261	3.01933	2.876	3.101	2.91267	3.21333	2.979	3.33367	3.608	3.226	2.757	3.21	3.09967	3.17367	3.06533	3.39	3.57367	3.34167	3.54	3.64867	3.453	3.22333	3.285	3.11367
BOCA-119	2.30565	2.2454	2.4078	1.765	2.462	2.307	2.48367	2.349	2.12467	2.363	2.41633	2.401	2.39533	2.39933	2.278	2.115	2.67633	2.651	2.38633	2.513	2.557	2.22667	2.403	2.73933	2.93967	2.554	2.551	2.81067	2.043	2.30367	1.82433	2.439
BOCA-120	1.25226	1.56748	1.33217	1.16533	0.859	0.666667	1.42433	0.909667	1.08733	1.19367	1.13967	1.029	1.21733	0.928667	0.987	1.30733	1.367	1.17	1.162	1.574	1.88767	1.42267	1.16433	1.16967	1.10567	1.28633	1.35167	1.28833	1.471	1.138	1.03067	1.05733
BOCA-121	1.64441	1.26054	1.72685	1.238	1.35133	1.59833	1.408	0.997	1.307	0.943667	1.944	1.78333	1.50133	1.69233	1.33367	1.07	1.37867	1.99	1.44267	2.125	1.996	1.68	1.43633	1.817	1.87967	1.817	1.888	2.221	1.455	1.68067	0.987667	1.44167
BOCA-122	2.81519	2.61555	2.82777	1.88267	3.05167	3.08733	2.87833	2.75233	2.45667	2.581	2.251	2.59867	2.49533	2.86833	2.52833	2.82067	2.96333	2.97	2.729	3.09867	3.17167	2.91267	2.40367	2.61167	2.98033	2.767	2.77367	2.792	2.805	2.44067	2.28767	2.37633
BOCA-123	2.92513	2.59744	2.73367	2.516	3.19667	3.17033	3.04867	2.868	3.053	3.216	2.76667	2.965	2.697	3.384	2.98433	3.162	3.494	3.23067	2.96333	3.71633	3.24233	3.278	3.10867	3.006	3.41433	3.34233	3.25633	3.13967	2.96067	2.81633	2.73167	3.004
BOCA-124	2.4008	2.36149	2.36906	1.411	2.68633	2.749	2.441	2.072	1.97133	2.42	2.669	2.36267	1.97267	2.685	2.24133	2.41067	2.584	2.56633	2.44633	3.08333	2.97233	2.603	2.357	2.30433	3.08233	2.78	2.83933	2.64333	2.60967	2.217	2.30067	2.245
BOCA-125	1.57252	1.52163	0.990271	1.71033	1.62	0.939667	1.316	1.032	1.515	0.99	1.441	1.07833	1.12533	0.712667	1.05933	1.27733	0.766667	1.37667	1.07567	1.338	1.32033	1.23433	1.07467	0.957333	1.19733	1.149	1.185	1.10233	1.14467	0.926667	1.09267	1.104
BOCA-126	1.83037	1.73254	2.64055	1.458	1.11633	1.00567	1.00567	1.35767	0.820667	2.07133	1.393	1.20067	1.05033	1.04767	0.812	1.10567	1.11767	1.35233	1.356	1.02133	1.854	1.42233	1.21467	1.32767	1.36233	1.43967	1.412	1.019	1.87267	1.17133	0.915	1.08233
BOCA-127	1.33756	2.02774	0.874416	1.44333	1.579	0.800333	1.18867	1.125	1.48267	1.405	1.122	1.64633	1.092	1.24633	1.246	1.21933	1.633	1.259	1.42933	1.17667	1.64467	1.76233	1.27667	1.45833	1.23533	1.39233	1.519	1.46067	1.33133	1.138	0.976667	1.312
BOCA-128	1.32428	1.79695	1.15783	1.17833	1.43033	1.05967	0.841333	1.039	1.269	1.61333	1.35367	1.16	1.48233	1.25467	1.04367	1.26667	1.267	1.335	1.648	1.33933	1.137	1.27467	1.324	1.43267	1.284	1.39433	1.255	1.31733	0.973333	1.18633	1.09733	1.29533
BOCA-129	2.27692	1.89513	2.27174	2.35433	2.44933	2.901	2.70433	2.37633	2.99367	2.461	2.28267	2.27567	2.573	2.90567	2.772	3.45467	3.57667	3.25933	2.98167	3.38833	3.72033	3.217	2.72033	2.98233	3.43867	3.19	2.76867	3.361	2.74767	2.615	2.27633	2.71467
BOCA-130	2.01296	1.89277	2.06142	1.97933	2.21033	1.30467	1.899	1.786	2.14333	2.18833	1.589	2.05167	2.309	2.36233	2.432	2.50267	2.27533	2.34633	2.36433	2.43233	2.69	2.46167	1.92833	2.29567	2.61367	2.236	2.304	2.43533	2.006	2.329	1.94633	2.05967
BOCA-131	1.31125	1.75407	1.39546	1.62467	1.23567	0.592667	1.20967	1.18167	0.947	1.37233	1.55533	1.35733	1.67233	1.004	0.827333	1.134	1.31233	1.15967	1.19133	1.574	1.579	1.267	1.21733	1.07567	1.284	1.38167	1.03367	1.46433	0.919333	1.05733	1.05733	0.957333
BOCA-132	1.67373	1.61497	2.06568	1.55133	2.232	1.77433	1.589	1.047	1.35967	1.719	1.552	1.60533	2.18867	1.79967	1.83133	2.272	2.23467	1.85967	1.971	2.41967	2.40733	1.85667	1.76233	2.06533	2.102	1.96767	1.883	2.29833	1.57267	1.68733	1.74533	1.6045
BOCA-133	1.16838	1.59246	1.29958	1.22033	1.431	0.914	0.567333	1.06467	1.38333	1.49833	0.974	1.467	1.23967	1.23167	0.925	1.52233	1.54533	1.48633	0.689333	1.924	2.07433	1.56567	1.36367	1.597	1.801	1.26567	1.52133	1.37333	1.387	1.12733	1.263	1.314
